# Supplementary material for: Ephemeroptera, Plecoptera, and Trichoptera on Isle Royale National Park, USA, compared to mainland species pool and size distribution
Source: Zookeys. 2015 Nov 5;(532):137–58. doi: 10.3897/zookeys.532.6478 (PMC4668898; doi:10.3897/zookeys.532.6478)
Supplement: Supplementary material 1 — Table S1. Raw specimen data in the form of an Excel comma delimited file [file zookeys-532-137-s001.csv]

AccessionNumber	Source	Prefix	Catalog	TaxonCode	Kingdom	Phylum	Class	Order	Family	Genus	Species	Authority	Genus Species Authority	Date	Day	Month	Year	Collector	Male	Female	Immature	Pupa	Exuvium	Total	Prep	IdentifiedBy	YearIdentified	LocalityCode	Country	State	County	Park	BodyofWater	Locality	Latitude	Longitude	WaterbodySize	LocPrecision (m)
RED-2013-105	INHS	Insect Collection	790122	873	Animalia	Arthropoda	Insecta	Ephemeroptera	Baetidae	Acerpenna	macdunnoughi	(Ide 1937)	Acerpenna macdunnoughi (Ide 1937)	6/17/2013	17	6	2013	R. E. DeWalt, E. J. South			1			1	Vial	E. J. South	2015	61050	U.S.A.	Michigan	Keweenaw	Isle Royale National Park	Washington Creek	1.6 km NE Windigo on Hugginin Tr.. Isle Royale	47.92155	-89.14587	3	10
RED-2013-118	INHS	Insect Collection	790333	873	Animalia	Arthropoda	Insecta	Ephemeroptera	Baetidae	Acerpenna	macdunnoughi	(Ide 1937)	Acerpenna macdunnoughi (Ide 1937)	6/20/2013	20	6	2013	R. E. DeWalt, E. J. South			14			14	Vial	R. E. DeWalt	2014	61067	U.S.A.	Michigan	Keweenaw	Isle Royale National Park	Grace Creek	Feldtman Tr., Isle Royale	47.88451	-89.18843	3	10
RED-2013-118	INHS	Insect Collection	790335	888	Animalia	Arthropoda	Insecta	Ephemeroptera	Baetidae	Baetis	brunneicolor	McDunnough 1925	Baetis brunneicolor McDunnough 1925	6/20/2013	20	6	2013	R. E. DeWalt, E. J. South			1			1	Vial	R. E. DeWalt	2014	61067	U.S.A.	Michigan	Keweenaw	Isle Royale National Park	Grace Creek	Feldtman Tr., Isle Royale	47.88451	-89.18843	3	10
RED-2013-147	INHS	Insect Collection	790374	888	Animalia	Arthropoda	Insecta	Ephemeroptera	Baetidae	Baetis	brunneicolor	McDunnough 1925	Baetis brunneicolor McDunnough 1925	7/27/2013	27	7	2013	R. E. DeWalt, E. J. South			36			36	Vial	R. E. DeWalt	2015	61078	U.S.A.	Michigan	Keweenaw	Isle Royale National Park	Trib. L. Superior	1.4 km E Moskey Bay CG at Rock Harbor Tr.	48.07322	-88.64121	7	10
RED-2013-153	INHS	Insect Collection	790414	888	Animalia	Arthropoda	Insecta	Ephemeroptera	Baetidae	Baetis	brunneicolor	McDunnough 1925	Baetis brunneicolor McDunnough 1925	7/29/2013	28	7	2013	R. E. DeWalt, E. J. South			15			15	Vial	R. E. DeWalt	2015	61075	U.S.A.	Michigan	Keweenaw	Isle Royale National Park	Tributary L. Superior (Moskey Bay)	0.6 km NW Moskey Bay CG on Richie L. Tr.	48.06384	-88.65065	2	10
RED-2013-155	INHS	Insect Collection	790726	888	Animalia	Arthropoda	Insecta	Ephemeroptera	Baetidae	Baetis	brunneicolor	McDunnough 1925	Baetis brunneicolor McDunnough 1925	7/29/2013	29	7	2013	R. E. DeWalt, E. J. South			12			12	Vial	R. E. DeWalt	2015	61055	U.S.A.	Michigan	Keweenaw	Isle Royale National Park	Benson Creek	Daisy Farm CG, Isle Royale	48.09228	-88.59574	2	10
RED-2013-107	INHS	Insect Collection	790251	889	Animalia	Arthropoda	Insecta	Ephemeroptera	Baetidae	Baetis	bundyae	Lehmkuhl 1973	Baetis bundyae Lehmkuhl 1973	6/17/2013	17	6	2013	R. E. DeWalt, E. J. South			4			4	Vial	R. E. DeWalt	2014	62153	U.S.A.	Michigan	Keweenaw	Isle Royale National Park	Trib. L. Superior	Hugginin Cove CG, Isle Royale	47.93499	-89.17524	7	10
RED-2013-109	INHS	Insect Collection	790274	889	Animalia	Arthropoda	Insecta	Ephemeroptera	Baetidae	Baetis	bundyae	Lehmkuhl 1973	Baetis bundyae Lehmkuhl 1973	6/18/2013	18	6	2013	R. E. DeWalt, E. J. South			1			1	Vial	R. E. DeWalt	2014	61071	U.S.A.	Michigan	Keweenaw	Isle Royale National Park	Trib. L. Superior	Hugginin Cove Tr. East	47.93854	-89.15144	2	10
RED-2013-110	INHS	Insect Collection	790279	889	Animalia	Arthropoda	Insecta	Ephemeroptera	Baetidae	Baetis	bundyae	Lehmkuhl 1973	Baetis bundyae Lehmkuhl 1973	6/18/2013	18	6	2013	R. E. DeWalt, E. J. South			3			3	Vial	R. E. DeWalt	2014	62153	U.S.A.	Michigan	Keweenaw	Isle Royale National Park	Trib. L. Superior	Hugginin Cove CG, Isle Royale	47.93499	-89.17524	7	10
RED-2013-105	INHS	Insect Collection	790124	894	Animalia	Arthropoda	Insecta	Ephemeroptera	Baetidae	Baetis	flavistriga	McDunnough 1921	Baetis flavistriga McDunnough 1921	6/17/2013	17	6	2013	R. E. DeWalt, E. J. South			1			1	Vial	E. J. South	2015	61050	U.S.A.	Michigan	Keweenaw	Isle Royale National Park	Washington Creek	1.6 km NE Windigo on Hugginin Tr.. Isle Royale	47.92155	-89.14587	3	10
RED-2013-118	INHS	Insect Collection	790334	894	Animalia	Arthropoda	Insecta	Ephemeroptera	Baetidae	Baetis	flavistriga	McDunnough 1921	Baetis flavistriga McDunnough 1921	6/20/2013	20	6	2013	R. E. DeWalt, E. J. South			4			4	Vial	R. E. DeWalt	2014	61067	U.S.A.	Michigan	Keweenaw	Isle Royale National Park	Grace Creek	Feldtman Tr., Isle Royale	47.88451	-89.18843	3	10
RED-2013-156	INHS	Insect Collection	790737	894	Animalia	Arthropoda	Insecta	Ephemeroptera	Baetidae	Baetis	flavistriga	McDunnough 1921	Baetis flavistriga McDunnough 1921	7/29/2013	29	7	2013	R. E. DeWalt, E. J. South			1			1	Vial	R. E. DeWalt	2015	61056	U.S.A.	Michigan	Keweenaw	Isle Royale National Park	Lake Superior	Daisy Farm CG, Isle Royale	48.09213	-88.59458	7	10
RED-2013-163	INHS	Insect Collection	790754	894	Animalia	Arthropoda	Insecta	Ephemeroptera	Baetidae	Baetis	flavistriga	McDunnough 1921	Baetis flavistriga McDunnough 1921	7/30/2013	30	7	2013	R. E. DeWalt, E. J. South			10			10	Vial	R. E. DeWalt	2015	61082	U.S.A.	Michigan	Keweenaw	Isle Royale National Park	Lake Superior	Rock Harbor, Isle Royale nr docks	48.14572	-88.48687	7	10
RED-2013-119	INHS	Insect Collection	790349	912	Animalia	Arthropoda	Insecta	Ephemeroptera	Baetidae	Baetis	tricaudatus	Dodds 1923	Baetis tricaudatus Dodds 1923	6/20/2013	20	6	2013	R. E. DeWalt, E. J. South			21			21	Vial	R. E. DeWalt	2014	61066	U.S.A.	Michigan	Keweenaw	Isle Royale National Park	Tributary Lake Superior	200 m S Windigo on Feldtman Tr., Isle Royale	47.90878	-89.15706	2	10
RED-2013-151	INHS	Insect Collection	790405	15755	Animalia	Arthropoda	Insecta	Ephemeroptera	Baetidae	Callibaetis	ferrugineus	(Walsh 1862)	Callibaetis ferrugineus (Walsh 1862)	7/28/2013	28	7	2013	R. E. DeWalt, E. J. South			2			2	Vial	R. E. DeWalt	2015	61072	U.S.A.	Michigan	Keweenaw	Isle Royale National Park	Outlet Lake Richie	along Indian Portage Tr.	48.03133	-88.68655	3	10
RED-2013-150	INHS	Insect Collection	790401	71725	Animalia	Arthropoda	Insecta	Ephemeroptera	Baetidae	Neocloeon		Traver 1932	Neocloeon Traver 1932	7/28/2013	28	7	2013	R. E. DeWalt, E. J. South			1			1	Vial	R. E. DeWalt	2015	61074	U.S.A.	Michigan	Keweenaw	Isle Royale National Park	Richie Lake	NE end at Richie L. Tr.	48.05259	-88.68327	7	10
RED-2013-149	INHS	Insect Collection	790398	961	Animalia	Arthropoda	Insecta	Ephemeroptera	Baetidae	Neocloeon	triangulifer	(McDunnough 1931)	Neocloeon triangulifer (McDunnough 1931)	7/27/2013	27	7	2013	R. E. DeWalt, E. J. South			16			16	Vial	R. E. DeWalt	2015	61076	U.S.A.	Michigan	Keweenaw	Isle Royale National Park	Trib. L. Superior	0.3 km E Moskey Bay CG at Rock Harbor Tr.	48.06463	-88.64669	7	10
RED-2013-161	INHS	Insect Collection	790747	20154	Animalia	Arthropoda	Insecta	Ephemeroptera	Caenidae	Caenis	latipennis	Banks 1907	Caenis latipennis Banks 1907	7/30/2013	30	7	2013	R. E. DeWalt, E. J. South			1			1	Vial	R. E. DeWalt	2015	61080	U.S.A.	Michigan	Keweenaw	Isle Royale National Park	Tobin Creek	at Mt. Franklin Tr.	48.12657	-88.53880	3	10
RED-2013-156	INHS	Insect Collection	790739	1172	Animalia	Arthropoda	Insecta	Ephemeroptera	Ephemerellidae	Eurylophella	bicolor	(Clemens 1913)	Eurylophella bicolor (Clemens 1913)	7/29/2013	29	7	2013	R. E. DeWalt, E. J. South			10			10	Vial	R. E. DeWalt	2015	61056	U.S.A.	Michigan	Keweenaw	Isle Royale National Park	Lake Superior	Daisy Farm CG, Isle Royale	48.09213	-88.59458	7	10
RED-2013-156	INHS	Insect Collection	790740	1172	Animalia	Arthropoda	Insecta	Ephemeroptera	Ephemerellidae	Eurylophella	bicolor	(Clemens 1913)	Eurylophella bicolor (Clemens 1913)	7/29/2013	29	7	2013	R. E. DeWalt, E. J. South			12			12	Vial	R. E. DeWalt	2015	61056	U.S.A.	Michigan	Keweenaw	Isle Royale National Park	Lake Superior	Daisy Farm CG, Isle Royale	48.09213	-88.59458	7	10
RED-2013-114	INHS	Insect Collection	790290	1177	Animalia	Arthropoda	Insecta	Ephemeroptera	Ephemerellidae	Eurylophella	funeralis	(McDunnough 1925)	Eurylophella funeralis (McDunnough 1925)	6/19/2013	19	6	2013	R. E. DeWalt, E. J. South			5			5	Vial	R. E. DeWalt	2014	61069	U.S.A.	Michigan	Keweenaw	Isle Royale National Park	Tributary Lake Superior	Hugginin Cove Tr. West	47.91973	-89.17662	2	10
RED-2013-148	INHS	Insect Collection	790389	1184	Animalia	Arthropoda	Insecta	Ephemeroptera	Ephemerellidae	Eurylophella	temporalis	(McDunnough 1924)	Eurylophella temporalis (McDunnough 1924)	7/27/2013	27	7	2013	R. E. DeWalt, E. J. South			1			1	Vial	R. E. DeWalt	2015	61076	U.S.A.	Michigan	Keweenaw	Isle Royale National Park	Moskey Basin (Lake Superior)	Moskey Bay CG	48.06397	-88.64317	7	10
RED-2013-156	INHS	Insect Collection	790731	1213	Animalia	Arthropoda	Insecta	Ephemeroptera	Ephemeridae	Ephemera	simulans	Walker 1853	Ephemera simulans Walker 1853	7/29/2013	29	7	2013	R. E. DeWalt, E. J. South	1	1	2			4	Vial	R. E. DeWalt	2015	61056	U.S.A.	Michigan	Keweenaw	Isle Royale National Park	Lake Superior	Daisy Farm CG, Isle Royale	48.09213	-88.59458	7	10
RED-2013-148	INHS	Insect Collection	790386	1221	Animalia	Arthropoda	Insecta	Ephemeroptera	Ephemeridae	Hexagenia	limbata	(Serville 1829)	Hexagenia limbata (Serville 1829)	7/27/2013	27	7	2013	R. E. DeWalt, E. J. South					2	2	Vial	R. E. DeWalt	2015	61076	U.S.A.	Michigan	Keweenaw	Isle Royale National Park	Moskey Basin (Lake Superior)	Moskey Bay CG	48.06397	-88.64317	7	10
RED-2013-148	INHS	Insect Collection	790387	1221	Animalia	Arthropoda	Insecta	Ephemeroptera	Ephemeridae	Hexagenia	limbata	(Serville 1829)	Hexagenia limbata (Serville 1829)	7/27/2013	27	7	2013	R. E. DeWalt, E. J. South	1					1	Vial	R. E. DeWalt	2015	61076	U.S.A.	Michigan	Keweenaw	Isle Royale National Park	Moskey Basin (Lake Superior)	Moskey Bay CG	48.06397	-88.64317	7	10
RED-2013-106	INHS	Insect Collection	790242	1292	Animalia	Arthropoda	Insecta	Ephemeroptera	Heptageniidae	Heptagenia	pulla	(Clemens 1913)	Heptagenia pulla (Clemens 1913)	6/17/2013	17	6	2013	R. E. DeWalt, E. J. South			1			1	Vial	R. E. DeWalt	2014	61051	U.S.A.	Michigan	Keweenaw	Isle Royale National Park	Lake Superior	Hugginin Cove CG, Isle Royale	47.93499	-89.17524	7	10
RED-2013-156	INHS	Insect Collection	790729	1292	Animalia	Arthropoda	Insecta	Ephemeroptera	Heptageniidae	Heptagenia	pulla	(Clemens 1913)	Heptagenia pulla (Clemens 1913)	7/29/2013	29	7	2013	R. E. DeWalt, E. J. South					1	1	Vial	R. E. DeWalt	2015	61056	U.S.A.	Michigan	Keweenaw	Isle Royale National Park	Lake Superior	Daisy Farm CG, Isle Royale	48.09213	-88.59458	7	10
RED-2013-148	INHS	Insect Collection	790388	1302	Animalia	Arthropoda	Insecta	Ephemeroptera	Heptageniidae	Leucrocuta			Leucrocuta	7/27/2013	27	7	2013	R. E. DeWalt, E. J. South			1			1	Vial	R. E. DeWalt	2015	61076	U.S.A.	Michigan	Keweenaw	Isle Royale National Park	Moskey Basin (Lake Superior)	Moskey Bay CG	48.06397	-88.64317	7	10
RED-2013-105	INHS	Insect Collection	790125	1389	Animalia	Arthropoda	Insecta	Ephemeroptera	Heptageniidae	Maccaffertium	vicarium	(Walker 1853)	Maccaffertium vicarium (Walker 1853)	6/17/2013	17	6	2013	R. E. DeWalt, E. J. South			7			7	Vial	E. J. South	2015	61050	U.S.A.	Michigan	Keweenaw	Isle Royale National Park	Washington Creek	1.6 km NE Windigo on Hugginin Tr.. Isle Royale	47.92155	-89.14587	3	10
RED-2013-118	INHS	Insect Collection	790332	1389	Animalia	Arthropoda	Insecta	Ephemeroptera	Heptageniidae	Maccaffertium	vicarium	(Walker 1853)	Maccaffertium vicarium (Walker 1853)	6/20/2013	20	6	2013	R. E. DeWalt, E. J. South			4			4	Vial	R. E. DeWalt	2014	61067	U.S.A.	Michigan	Keweenaw	Isle Royale National Park	Grace Creek	Feldtman Tr., Isle Royale	47.88451	-89.18843	3	10
RED-2013-156	INHS	Insect Collection	790741	1317	Animalia	Arthropoda	Insecta	Ephemeroptera	Heptageniidae	Nixe			Nixe	7/29/2013	29	7	2013	R. E. DeWalt, E. J. South			2			2	Vial	R. E. DeWalt	2015	61056	U.S.A.	Michigan	Keweenaw	Isle Royale National Park	Lake Superior	Daisy Farm CG, Isle Royale	48.09213	-88.59458	7	10
RED-2013-156	INHS	Insect Collection	790730	1372	Animalia	Arthropoda	Insecta	Ephemeroptera	Heptageniidae	Stenonema	femoratum	(Say 1823)	Stenonema femoratum (Say 1823)	7/29/2013	29	7	2013	R. E. DeWalt, E. J. South					1	1	Vial	R. E. DeWalt	2015	61056	U.S.A.	Michigan	Keweenaw	Isle Royale National Park	Lake Superior	Daisy Farm CG, Isle Royale	48.09213	-88.59458	7	10
RED-2013-108	INHS	Insect Collection	790268	1475	Animalia	Arthropoda	Insecta	Ephemeroptera	Leptophlebiidae	Leptophlebia			Leptophlebia	6/18/2013	18	6	2013	R. E. DeWalt, E. J. South		1				1	Vial	R. E. DeWalt	2014	61051	U.S.A.	Michigan	Keweenaw	Isle Royale National Park	Lake Superior	Hugginin Cove CG, Isle Royale	47.93499	-89.17524	7	10
RED-2013-156	INHS	Insect Collection	790738	1475	Animalia	Arthropoda	Insecta	Ephemeroptera	Leptophlebiidae	Leptophlebia			Leptophlebia	7/29/2013	29	7	2013	R. E. DeWalt, E. J. South			1			1	Vial	R. E. DeWalt	2015	61056	U.S.A.	Michigan	Keweenaw	Isle Royale National Park	Lake Superior	Daisy Farm CG, Isle Royale	48.09213	-88.59458	7	10
RED-2013-163	INHS	Insect Collection	790759	1475	Animalia	Arthropoda	Insecta	Ephemeroptera	Leptophlebiidae	Leptophlebia			Leptophlebia	7/30/2013	30	7	2013	R. E. DeWalt, E. J. South	2	2				4	Vial	R. E. DeWalt	2015	61082	U.S.A.	Michigan	Keweenaw	Isle Royale National Park	Lake Superior	Rock Harbor, Isle Royale nr docks	48.14572	-88.48687	7	10
RED-2013-105	INHS	Insect Collection	790121	1492	Animalia	Arthropoda	Insecta	Ephemeroptera	Leptophlebiidae	Paraleptophlebia	adoptiva	(McDunnough 1929)	Paraleptophlebia adoptiva (McDunnough 1929)	6/17/2013	17	6	2013	R. E. DeWalt, E. J. South			5			5	Vial	R. E. DeWalt	2014	61050	U.S.A.	Michigan	Keweenaw	Isle Royale National Park	Washington Creek	1.6 km NE Windigo on Hugginin Tr.. Isle Royale	47.92155	-89.14587	3	10
RED-2013-105	INHS	Insect Collection	790150	1492	Animalia	Arthropoda	Insecta	Ephemeroptera	Leptophlebiidae	Paraleptophlebia	adoptiva	(McDunnough 1929)	Paraleptophlebia adoptiva (McDunnough 1929)	6/17/2013	17	6	2013	R. E. DeWalt, E. J. South	1					1	Vial	R. E. DeWalt	2014	61050	U.S.A.	Michigan	Keweenaw	Isle Royale National Park	Washington Creek	1.6 km NE Windigo on Hugginin Tr.. Isle Royale	47.92155	-89.14587	3	10
RED-2013-118	INHS	Insect Collection	790336	1492	Animalia	Arthropoda	Insecta	Ephemeroptera	Leptophlebiidae	Paraleptophlebia	adoptiva	(McDunnough 1929)	Paraleptophlebia adoptiva (McDunnough 1929)	6/20/2013	20	6	2013	R. E. DeWalt, E. J. South			5			5	Vial	R. E. DeWalt	2014	61067	U.S.A.	Michigan	Keweenaw	Isle Royale National Park	Grace Creek	Feldtman Tr., Isle Royale	47.88451	-89.18843	3	10
RED-2013-118	INHS	Insect Collection	790337	1492	Animalia	Arthropoda	Insecta	Ephemeroptera	Leptophlebiidae	Paraleptophlebia	adoptiva	(McDunnough 1929)	Paraleptophlebia adoptiva (McDunnough 1929)	6/20/2013	20	6	2013	R. E. DeWalt, E. J. South		6				6	Vial	R. E. DeWalt	2014	61067	U.S.A.	Michigan	Keweenaw	Isle Royale National Park	Grace Creek	Feldtman Tr., Isle Royale	47.88451	-89.18843	3	10
RED-2013-147	INHS	Insect Collection	790373	1518	Animalia	Arthropoda	Insecta	Ephemeroptera	Leptophlebiidae	Paraleptophlebia	praepedita	(Eaton 1884)	Paraleptophlebia praepedita (Eaton 1884)	7/27/2013	27	7	2013	R. E. DeWalt, E. J. South			1			1	Vial	R. E. DeWalt	2015	61078	U.S.A.	Michigan	Keweenaw	Isle Royale National Park	Trib. L. Superior	1.4 km E Moskey Bay CG at Rock Harbor Tr.	48.07322	-88.64121	7	10
RED-2013-149	INHS	Insect Collection	790395	1518	Animalia	Arthropoda	Insecta	Ephemeroptera	Leptophlebiidae	Paraleptophlebia	praepedita	(Eaton 1884)	Paraleptophlebia praepedita (Eaton 1884)	7/27/2013	27	7	2013	R. E. DeWalt, E. J. South			7			7	Vial	R. E. DeWalt	2015	61076	U.S.A.	Michigan	Keweenaw	Isle Royale National Park	Trib. L. Superior	0.3 km E Moskey Bay CG at Rock Harbor Tr.	48.06463	-88.64669	7	10
RED-2013-153	INHS	Insect Collection	790413	1518	Animalia	Arthropoda	Insecta	Ephemeroptera	Leptophlebiidae	Paraleptophlebia	praepedita	(Eaton 1884)	Paraleptophlebia praepedita (Eaton 1884)	7/29/2013	28	7	2013	R. E. DeWalt, E. J. South			2			2	Vial	R. E. DeWalt	2015	61075	U.S.A.	Michigan	Keweenaw	Isle Royale National Park	Tributary Moskey Basin	0.6 km NW Moskey Bay CG on Richie L. Tr.	48.06384	-88.65065	2	10
RED-2013-155	INHS	Insect Collection	790725	1518	Animalia	Arthropoda	Insecta	Ephemeroptera	Leptophlebiidae	Paraleptophlebia	praepedita	(Eaton 1884)	Paraleptophlebia praepedita (Eaton 1884)	7/29/2013	29	7	2013	R. E. DeWalt, E. J. South			4			4	Vial	R. E. DeWalt	2015	61055	U.S.A.	Michigan	Keweenaw	Isle Royale National Park	Benson Creek	Daisy Farm CG, Isle Royale	48.09228	-88.59574	2	10
RED-2013-108	INHS	Insect Collection	790259	1624	Animalia	Arthropoda	Insecta	Ephemeroptera	Siphlonuridae	Siphlonurus			Siphlonurus	6/18/2013	18	6	2013	R. E. DeWalt, E. J. South			5			5	Vial	R. E. DeWalt	2014	61051	U.S.A.	Michigan	Keweenaw	Isle Royale National Park	Lake Superior	Hugginin Cove CG, Isle Royale	47.93499	-89.17524	7	10
RED-2013-109	INHS	Insect Collection	790270	1624	Animalia	Arthropoda	Insecta	Ephemeroptera	Siphlonuridae	Siphlonurus			Siphlonurus	6/18/2013	18	6	2013	R. E. DeWalt, E. J. South			12			12	Vial	R. E. DeWalt	2014	61071	U.S.A.	Michigan	Keweenaw	Isle Royale National Park	Trib. L. Superior	Hugginin Cove Tr. East	47.93854	-89.15144	2	10
RED-2013-111	INHS	Insect Collection	790280	1624	Animalia	Arthropoda	Insecta	Ephemeroptera	Siphlonuridae	Siphlonurus			Siphlonurus	6/19/2013	19	6	2013	R. E. DeWalt, E. J. South			10			10	Vial	R. E. DeWalt	2014	61071	U.S.A.	Michigan	Keweenaw	Isle Royale National Park	Trib. L. Superior	Hugginin Cove Tr. East	47.93854	-89.15144	2	10
RED-2013-112	INHS	Insect Collection	790282	1624	Animalia	Arthropoda	Insecta	Ephemeroptera	Siphlonuridae	Siphlonurus			Siphlonurus	6/19/2013	19	6	2013	R. E. DeWalt, E. J. South			4			4	Vial	R. E. DeWalt	2014	61053	U.S.A.	Michigan	Keweenaw	Isle Royale National Park	Trib. L. Superior	Hugginin Cove Tr. West	47.91959	-89.17672	2	10
RED-2013-116	INHS	Insect Collection	790310	1624	Animalia	Arthropoda	Insecta	Ephemeroptera	Siphlonuridae	Siphlonurus			Siphlonurus	6/19/2013	19	6	2013	R. E. DeWalt, E. J. South			1			1	Vial	R. E. DeWalt	2014	61070	U.S.A.	Michigan	Keweenaw	Isle Royale National Park	Tributary Lake Superior	Hugginin Cove Tr. West	47.91965	-89.15921	2	10
RED-2013-117	INHS	Insect Collection	790331	1624	Animalia	Arthropoda	Insecta	Ephemeroptera	Siphlonuridae	Siphlonurus			Siphlonurus	6/19/2013	19	6	2013	R. E. DeWalt, E. J. South		1				1	Vial	R. E. DeWalt	2014	61050	U.S.A.	Michigan	Keweenaw	Isle Royale National Park	Washington Creek	1.6 km NE Windigo on Hugginin Tr.. Isle Royale	47.92155	-89.14587	3	10
RED-2013-161	INHS	Insect Collection	790746	1640	Animalia	Arthropoda	Insecta	Ephemeroptera	Siphlonuridae	Siphlonurus	phyllis	McDunnough 1923	Siphlonurus phyllis McDunnough 1923	7/30/2013	30	7	2013	R. E. DeWalt, E. J. South			2			2	Vial	R. E. DeWalt	2015	61080	U.S.A.	Michigan	Keweenaw	Isle Royale National Park	Tobin Creek	at Mt. Franklin Tr.	48.12657	-88.53880	3	10
RED-2013-108	INHS	Insect Collection	790260	129	Animalia	Arthropoda	Insecta	Plecoptera	Capniidae	Capnia	vernalis	(Newport 1851)	Capnia vernalis (Newport 1851)	6/18/2013	18	6	2013	R. E. DeWalt, E. J. South		6				6	Vial	R. E. DeWalt	2014	61051	U.S.A.	Michigan	Keweenaw	Isle Royale National Park	Lake Superior	Hugginin Cove CG, Isle Royale	47.93499	-89.17524	7	10
RED-2013-106	INHS	Insect Collection	790233	174	Animalia	Arthropoda	Insecta	Plecoptera	Capniidae	Paracapnia	angulata	Hanson 1942	Paracapnia angulata Hanson 1942	6/17/2013	17	6	2013	R. E. DeWalt, E. J. South	8					8	Vial	R. E. DeWalt	2014	61051	U.S.A.	Michigan	Keweenaw	Isle Royale National Park	Lake Superior	Hugginin Cove CG, Isle Royale	47.93499	-89.17524	7	10
RED-2013-106	INHS	Insect Collection	790234	174	Animalia	Arthropoda	Insecta	Plecoptera	Capniidae	Paracapnia	angulata	Hanson 1942	Paracapnia angulata Hanson 1942	6/17/2013	17	6	2013	R. E. DeWalt, E. J. South		10				10	Vial	R. E. DeWalt	2014	61051	U.S.A.	Michigan	Keweenaw	Isle Royale National Park	Lake Superior	Hugginin Cove CG, Isle Royale	47.93499	-89.17524	7	10
RED-2013-106	INHS	Insect Collection	790235	174	Animalia	Arthropoda	Insecta	Plecoptera	Capniidae	Paracapnia	angulata	Hanson 1942	Paracapnia angulata Hanson 1942	6/17/2013	17	6	2013	R. E. DeWalt, E. J. South		10				10	Vial	R. E. DeWalt	2014	61051	U.S.A.	Michigan	Keweenaw	Isle Royale National Park	Lake Superior	Hugginin Cove CG, Isle Royale	47.93499	-89.17524	7	10
RED-2013-106	INHS	Insect Collection	790236	174	Animalia	Arthropoda	Insecta	Plecoptera	Capniidae	Paracapnia	angulata	Hanson 1942	Paracapnia angulata Hanson 1942	6/17/2013	17	6	2013	R. E. DeWalt, E. J. South		10				10	Vial	R. E. DeWalt	2014	61051	U.S.A.	Michigan	Keweenaw	Isle Royale National Park	Lake Superior	Hugginin Cove CG, Isle Royale	47.93499	-89.17524	7	10
RED-2013-108	INHS	Insect Collection	790264	174	Animalia	Arthropoda	Insecta	Plecoptera	Capniidae	Paracapnia	angulata	Hanson 1942	Paracapnia angulata Hanson 1942	6/18/2013	18	6	2013	R. E. DeWalt, E. J. South	13					13	Vial	R. E. DeWalt	2014	61051	U.S.A.	Michigan	Keweenaw	Isle Royale National Park	Lake Superior	Hugginin Cove CG, Isle Royale	47.93499	-89.17524	7	10
RED-2013-108	INHS	Insect Collection	790265	174	Animalia	Arthropoda	Insecta	Plecoptera	Capniidae	Paracapnia	angulata	Hanson 1942	Paracapnia angulata Hanson 1942	6/18/2013	18	6	2013	R. E. DeWalt, E. J. South		15				15	Vial	R. E. DeWalt	2014	61051	U.S.A.	Michigan	Keweenaw	Isle Royale National Park	Lake Superior	Hugginin Cove CG, Isle Royale	47.93499	-89.17524	7	10
RED-2013-108	INHS	Insect Collection	790266	174	Animalia	Arthropoda	Insecta	Plecoptera	Capniidae	Paracapnia	angulata	Hanson 1942	Paracapnia angulata Hanson 1942	6/18/2013	18	6	2013	R. E. DeWalt, E. J. South		11				11	Vial	R. E. DeWalt	2014	61051	U.S.A.	Michigan	Keweenaw	Isle Royale National Park	Lake Superior	Hugginin Cove CG, Isle Royale	47.93499	-89.17524	7	10
RED-2013-105	INHS	Insect Collection	790133	231	Animalia	Arthropoda	Insecta	Plecoptera	Chloroperlidae	Haploperla	brevis	(Banks 1895)	Haploperla brevis (Banks 1895)	6/17/2013	17	6	2013	R. E. DeWalt, E. J. South			5			5	Vial	R. E. DeWalt	2014	61050	U.S.A.	Michigan	Keweenaw	Isle Royale National Park	Washington Creek	1.6 km NE Windigo on Hugginin Tr.. Isle Royale	47.92155	-89.14587	3	10
RED-2013-107	INHS	Insect Collection	790255	231	Animalia	Arthropoda	Insecta	Plecoptera	Chloroperlidae	Haploperla	brevis	(Banks 1895)	Haploperla brevis (Banks 1895)	6/17/2013	17	6	2013	R. E. DeWalt, E. J. South			1			1	Vial	R. E. DeWalt	2014	62153	U.S.A.	Michigan	Keweenaw	Isle Royale National Park	Trib. L. Superior	Hugginin Cove CG, Isle Royale	47.93499	-89.17524	7	10
RED-2013-108	INHS	Insect Collection	790263	231	Animalia	Arthropoda	Insecta	Plecoptera	Chloroperlidae	Haploperla	brevis	(Banks 1895)	Haploperla brevis (Banks 1895)	6/18/2013	18	6	2013	R. E. DeWalt, E. J. South		1				1	Vial	R. E. DeWalt	2014	61051	U.S.A.	Michigan	Keweenaw	Isle Royale National Park	Lake Superior	Hugginin Cove CG, Isle Royale	47.93499	-89.17524	7	10
RED-2013-118	INHS	Insect Collection	790338	231	Animalia	Arthropoda	Insecta	Plecoptera	Chloroperlidae	Haploperla	brevis	(Banks 1895)	Haploperla brevis (Banks 1895)	6/20/2013	20	6	2013	R. E. DeWalt, E. J. South	5	6	2			13	Vial	R. E. DeWalt	2014	61067	U.S.A.	Michigan	Keweenaw	Isle Royale National Park	Grace Creek	Feldtman Tr., Isle Royale	47.88451	-89.18843	3	10
RED-2013-146	INHS	Insect Collection	790362	231	Animalia	Arthropoda	Insecta	Plecoptera	Chloroperlidae	Haploperla	brevis	(Banks 1895)	Haploperla brevis (Banks 1895)	7/27/2013	27	7	2013	R. E. DeWalt, E. J. South		19				19	Vial	R. E. DeWalt	2015	61056	U.S.A.	Michigan	Keweenaw	Isle Royale National Park	Lake Superior	Daisy Farm CG, Isle Royale	48.09213	-88.59458	7	10
RED-2013-146	INHS	Insect Collection	790363	231	Animalia	Arthropoda	Insecta	Plecoptera	Chloroperlidae	Haploperla	brevis	(Banks 1895)	Haploperla brevis (Banks 1895)	7/27/2013	27	7	2013	R. E. DeWalt, E. J. South	16					16	Vial	R. E. DeWalt	2015	61056	U.S.A.	Michigan	Keweenaw	Isle Royale National Park	Lake Superior	Daisy Farm CG, Isle Royale	48.09213	-88.59458	7	10
RED-2013-156	INHS	Insect Collection	790727	231	Animalia	Arthropoda	Insecta	Plecoptera	Chloroperlidae	Haploperla	brevis	(Banks 1895)	Haploperla brevis (Banks 1895)	7/29/2013	29	7	2013	R. E. DeWalt, E. J. South	5	5	6			16	Vial	R. E. DeWalt	2015	61056	U.S.A.	Michigan	Keweenaw	Isle Royale National Park	Lake Superior	Daisy Farm CG, Isle Royale	48.09213	-88.59458	7	10
RED-2013-160	INHS	Insect Collection	790742	231	Animalia	Arthropoda	Insecta	Plecoptera	Chloroperlidae	Haploperla	brevis	(Banks 1895)	Haploperla brevis (Banks 1895)	7/30/2013	30	7	2013	R. E. DeWalt, E. J. South		1				1	Vial	R. E. DeWalt	2015	61079	U.S.A.	Michigan	Keweenaw	Isle Royale National Park	Tributary Lake Superior	Starvation Point on Rock Harbor Tr.	48.11559	-88.54452	2	10
RED-2013-163	INHS	Insect Collection	790749	231	Animalia	Arthropoda	Insecta	Plecoptera	Chloroperlidae	Haploperla	brevis	(Banks 1895)	Haploperla brevis (Banks 1895)	7/30/2013	30	7	2013	R. E. DeWalt, E. J. South	18					18	Vial	R. E. DeWalt	2015	61082	U.S.A.	Michigan	Keweenaw	Isle Royale National Park	Lake Superior	Rock Harbor, Isle Royale nr docks	48.14572	-88.48687	7	10
RED-2013-163	INHS	Insect Collection	790750	231	Animalia	Arthropoda	Insecta	Plecoptera	Chloroperlidae	Haploperla	brevis	(Banks 1895)	Haploperla brevis (Banks 1895)	7/30/2013	30	7	2013	R. E. DeWalt, E. J. South		6	1			7	Vial	R. E. DeWalt	2015	61082	U.S.A.	Michigan	Keweenaw	Isle Royale National Park	Lake Superior	Rock Harbor, Isle Royale nr docks	48.14572	-88.48687	7	10
RED-2013-105	INHS	Insect Collection	790132	299	Animalia	Arthropoda	Insecta	Plecoptera	Leuctridae	Leuctra			Leuctra	6/17/2013	17	6	2013	R. E. DeWalt, E. J. South			4			4	Vial	R. E. DeWalt	2015	61050	U.S.A.	Michigan	Keweenaw	Isle Royale National Park	Washington Creek	1.6 km NE Windigo on Hugginin Tr.. Isle Royale	47.92155	-89.14587	3	10
RED-2013-109	INHS	Insect Collection	790271	299	Animalia	Arthropoda	Insecta	Plecoptera	Leuctridae	Leuctra			Leuctra	6/18/2013	18	6	2013	R. E. DeWalt, E. J. South			12			12	Vial	R. E. DeWalt	2014	61071	U.S.A.	Michigan	Keweenaw	Isle Royale National Park	Trib. L. Superior	Hugginin Cove Tr. East	47.93854	-89.15144	2	10
RED-2013-114	INHS	Insect Collection	790289	299	Animalia	Arthropoda	Insecta	Plecoptera	Leuctridae	Leuctra			Leuctra	6/19/2013	19	6	2013	R. E. DeWalt, E. J. South			23			23	Vial	R. E. DeWalt	2014	61069	U.S.A.	Michigan	Keweenaw	Isle Royale National Park	Tributary Lake Superior	Hugginin Cove Tr. West	47.91973	-89.17662	2	10
RED-2013-118	INHS	Insect Collection	790339	299	Animalia	Arthropoda	Insecta	Plecoptera	Leuctridae	Leuctra			Leuctra	6/20/2013	20	6	2013	R. E. DeWalt, E. J. South			1			1	Vial	R. E. DeWalt	2014	61067	U.S.A.	Michigan	Keweenaw	Isle Royale National Park	Grace Creek	Feldtman Tr., Isle Royale	47.88451	-89.18843	3	10
RED-2013-119	INHS	Insect Collection	790350	299	Animalia	Arthropoda	Insecta	Plecoptera	Leuctridae	Leuctra			Leuctra	6/20/2013	20	6	2013	R. E. DeWalt, E. J. South			1			1	Vial	R. E. DeWalt	2014	61066	U.S.A.	Michigan	Keweenaw	Isle Royale National Park	Tributary Lake Superior	200 m S Windigo on Feldtman Tr., Isle Royale	47.90878	-89.15706	2	10
RED-2013-147	INHS	Insect Collection	790368	309	Animalia	Arthropoda	Insecta	Plecoptera	Leuctridae	Leuctra	ferruginea	(Walker 1852)	Leuctra ferruginea (Walker 1852)	7/27/2013	27	7	2013	R. E. DeWalt, E. J. South	1	2				3	Vial	R. E. DeWalt	2015	61078	U.S.A.	Michigan	Keweenaw	Isle Royale National Park	Trib. L. Superior	1.4 km E Moskey Bay CG at Rock Harbor Tr.	48.07322	-88.64121	7	10
RED-2013-154	INHS	Insect Collection	790718	309	Animalia	Arthropoda	Insecta	Plecoptera	Leuctridae	Leuctra	ferruginea	(Walker 1852)	Leuctra ferruginea (Walker 1852)	7/29/2013	28	7	2013	R. E. DeWalt, E. J. South	3	1				4	Vial	R. E. DeWalt	2015	61078	U.S.A.	Michigan	Keweenaw	Isle Royale National Park	Trib. Lake Superior , -88.64121	1.4 km E Moskey Bay CG at Rock Harbor Tr.	48.07322	-88.64121	7	10
RED-2013-155	INHS	Insect Collection	790721	309	Animalia	Arthropoda	Insecta	Plecoptera	Leuctridae	Leuctra	ferruginea	(Walker 1852)	Leuctra ferruginea (Walker 1852)	7/29/2013	29	7	2013	R. E. DeWalt, E. J. South	4	8	6			18	Vial	R. E. DeWalt	2015	61055	U.S.A.	Michigan	Keweenaw	Isle Royale National Park	Benson Creek	Daisy Farm CG, Isle Royale	48.09228	-88.59574	2	10
RED-2013-109	INHS	Insect Collection	790273	362	Animalia	Arthropoda	Insecta	Plecoptera	Nemouridae	Amphinemura			Amphinemura	6/18/2013	18	6	2013	R. E. DeWalt, E. J. South			1			1	Vial	R. E. DeWalt	2014	61071	U.S.A.	Michigan	Keweenaw	Isle Royale National Park	Trib. L. Superior	Hugginin Cove Tr. East	47.93854	-89.15144	2	10
RED-2013-160	INHS	Insect Collection	790743	362	Animalia	Arthropoda	Insecta	Plecoptera	Nemouridae	Amphinemura			Amphinemura	7/30/2013	30	7	2013	R. E. DeWalt, E. J. South			6			6	Vial	R. E. DeWalt	2015	61079	U.S.A.	Michigan	Keweenaw	Isle Royale National Park	Tributary Lake Superior	Starvation Point on Rock Harbor Tr.	48.11559	-88.54452	2	10
RED-2013-147	INHS	Insect Collection	790369	367	Animalia	Arthropoda	Insecta	Plecoptera	Nemouridae	Amphinemura	palmeni	(Koponen 1917)	Amphinemura palmeni (Koponen 1917)	7/27/2013	27	7	2013	R. E. DeWalt, E. J. South	1					1	Vial	R. E. DeWalt	2015	61078	U.S.A.	Michigan	Keweenaw	Isle Royale National Park	Trib. L. Superior	1.4 km E Moskey Bay CG at Rock Harbor Tr.	48.07322	-88.64121	7	10
RED-2013-147	INHS	Insect Collection	790370	367	Animalia	Arthropoda	Insecta	Plecoptera	Nemouridae	Amphinemura	palmeni	(Koponen 1917)	Amphinemura palmeni (Koponen 1917)	7/27/2013	27	7	2013	R. E. DeWalt, E. J. South		15				15	Vial	R. E. DeWalt	2015	61078	U.S.A.	Michigan	Keweenaw	Isle Royale National Park	Trib. L. Superior	1.4 km E Moskey Bay CG at Rock Harbor Tr.	48.07322	-88.64121	7	10
RED-2013-147	INHS	Insect Collection	790371	367	Animalia	Arthropoda	Insecta	Plecoptera	Nemouridae	Amphinemura	palmeni	(Koponen 1917)	Amphinemura palmeni (Koponen 1917)	7/27/2013	27	7	2013	R. E. DeWalt, E. J. South			5			5	Vial	R. E. DeWalt	2015	61078	U.S.A.	Michigan	Keweenaw	Isle Royale National Park	Trib. L. Superior	1.4 km E Moskey Bay CG at Rock Harbor Tr.	48.07322	-88.64121	7	10
RED-2013-153	INHS	Insect Collection	790407	367	Animalia	Arthropoda	Insecta	Plecoptera	Nemouridae	Amphinemura	palmeni	(Koponen 1917)	Amphinemura palmeni (Koponen 1917)	7/29/2013	28	7	2013	R. E. DeWalt, E. J. South	1					1	Vial	R. E. DeWalt	2015	61075	U.S.A.	Michigan	Keweenaw	Isle Royale National Park	Tributary Moskey Basin	0.6 km NW Moskey Bay CG on Richie L. Tr.	48.06384	-88.65065	2	10
RED-2013-153	INHS	Insect Collection	790408	367	Animalia	Arthropoda	Insecta	Plecoptera	Nemouridae	Amphinemura	palmeni	(Koponen 1917)	Amphinemura palmeni (Koponen 1917)	7/29/2013	28	7	2013	R. E. DeWalt, E. J. South	1					1	Vial	R. E. DeWalt	2015	61075	U.S.A.	Michigan	Keweenaw	Isle Royale National Park	Tributary Moskey Basin	0.6 km NW Moskey Bay CG on Richie L. Tr.	48.06384	-88.65065	2	10
RED-2013-153	INHS	Insect Collection	790409	367	Animalia	Arthropoda	Insecta	Plecoptera	Nemouridae	Amphinemura	palmeni	(Koponen 1917)	Amphinemura palmeni (Koponen 1917)	7/29/2013	28	7	2013	R. E. DeWalt, E. J. South	1					1	Vial	R. E. DeWalt	2015	61075	U.S.A.	Michigan	Keweenaw	Isle Royale National Park	Tributary Moskey Basin	0.6 km NW Moskey Bay CG on Richie L. Tr.	48.06384	-88.65065	2	10
RED-2013-153	INHS	Insect Collection	790410	367	Animalia	Arthropoda	Insecta	Plecoptera	Nemouridae	Amphinemura	palmeni	(Koponen 1917)	Amphinemura palmeni (Koponen 1917)	7/29/2013	28	7	2013	R. E. DeWalt, E. J. South		1				1	Vial	R. E. DeWalt	2015	61075	U.S.A.	Michigan	Keweenaw	Isle Royale National Park	Tributary Moskey Basin	0.6 km NW Moskey Bay CG on Richie L. Tr.	48.06384	-88.65065	2	10
RED-2013-153	INHS	Insect Collection	790411	367	Animalia	Arthropoda	Insecta	Plecoptera	Nemouridae	Amphinemura	palmeni	(Koponen 1917)	Amphinemura palmeni (Koponen 1917)	7/29/2013	28	7	2013	R. E. DeWalt, E. J. South		1				1	Vial	R. E. DeWalt	2015	61075	U.S.A.	Michigan	Keweenaw	Isle Royale National Park	Tributary Moskey Basin	0.6 km NW Moskey Bay CG on Richie L. Tr.	48.06384	-88.65065	2	10
RED-2013-153	INHS	Insect Collection	790412	367	Animalia	Arthropoda	Insecta	Plecoptera	Nemouridae	Amphinemura	palmeni	(Koponen 1917)	Amphinemura palmeni (Koponen 1917)	7/29/2013	28	7	2013	R. E. DeWalt, E. J. South		5	2			7	Vial	R. E. DeWalt	2015	61075	U.S.A.	Michigan	Keweenaw	Isle Royale National Park	Tributary Moskey Basin	0.6 km NW Moskey Bay CG on Richie L. Tr.	48.06384	-88.65065	2	10
RED-2013-154	INHS	Insect Collection	790719	367	Animalia	Arthropoda	Insecta	Plecoptera	Nemouridae	Amphinemura	palmeni	(Koponen 1917)	Amphinemura palmeni (Koponen 1917)	7/29/2013	28	7	2013	R. E. DeWalt, E. J. South	2					2	Vial	R. E. DeWalt	2015	61078	U.S.A.	Michigan	Keweenaw	Isle Royale National Park	Trib. Lake Superior , -88.64121	1.4 km E Moskey Bay CG at Rock Harbor Tr.	48.07322	-88.64121	7	10
RED-2013-154	INHS	Insect Collection	790720	367	Animalia	Arthropoda	Insecta	Plecoptera	Nemouridae	Amphinemura	palmeni	(Koponen 1917)	Amphinemura palmeni (Koponen 1917)	7/29/2013	28	7	2013	R. E. DeWalt, E. J. South	3	9				12	Vial	R. E. DeWalt	2015	61078	U.S.A.	Michigan	Keweenaw	Isle Royale National Park	Trib. Lake Superior , -88.64121	1.4 km E Moskey Bay CG at Rock Harbor Tr.	48.07322	-88.64121	7	10
RED-2013-155	INHS	Insect Collection	790722	367	Animalia	Arthropoda	Insecta	Plecoptera	Nemouridae	Amphinemura	palmeni	(Koponen 1917)	Amphinemura palmeni (Koponen 1917)	7/29/2013	29	7	2013	R. E. DeWalt, E. J. South	5	15	1			21	Vial	R. E. DeWalt	2015	61055	U.S.A.	Michigan	Keweenaw	Isle Royale National Park	Benson Creek	Daisy Farm CG, Isle Royale	48.09228	-88.59574	2	10
RED-2013-106	INHS	Insect Collection	790243	398	Animalia	Arthropoda	Insecta	Plecoptera	Nemouridae	Nemoura	trispinosa	Claassen 1923	Nemoura trispinosa Claassen 1923	6/17/2013	17	6	2013	R. E. DeWalt, E. J. South	1					1	Vial	R. E. DeWalt	2014	61051	U.S.A.	Michigan	Keweenaw	Isle Royale National Park	Lake Superior	Hugginin Cove CG, Isle Royale	47.93499	-89.17524	7	10
RED-2013-106	INHS	Insect Collection	790244	398	Animalia	Arthropoda	Insecta	Plecoptera	Nemouridae	Nemoura	trispinosa	Claassen 1923	Nemoura trispinosa Claassen 1923	6/17/2013	17	6	2013	R. E. DeWalt, E. J. South	1					1	Vial	R. E. DeWalt	2014	61051	U.S.A.	Michigan	Keweenaw	Isle Royale National Park	Lake Superior	Hugginin Cove CG, Isle Royale	47.93499	-89.17524	7	10
RED-2013-106	INHS	Insect Collection	790245	398	Animalia	Arthropoda	Insecta	Plecoptera	Nemouridae	Nemoura	trispinosa	Claassen 1923	Nemoura trispinosa Claassen 1923	6/17/2013	17	6	2013	R. E. DeWalt, E. J. South	1					1	Vial	R. E. DeWalt	2014	61051	U.S.A.	Michigan	Keweenaw	Isle Royale National Park	Lake Superior	Hugginin Cove CG, Isle Royale	47.93499	-89.17524	7	10
RED-2013-106	INHS	Insect Collection	790246	398	Animalia	Arthropoda	Insecta	Plecoptera	Nemouridae	Nemoura	trispinosa	Claassen 1923	Nemoura trispinosa Claassen 1923	6/17/2013	17	6	2013	R. E. DeWalt, E. J. South	1					1	Vial	R. E. DeWalt	2014	61051	U.S.A.	Michigan	Keweenaw	Isle Royale National Park	Lake Superior	Hugginin Cove CG, Isle Royale	47.93499	-89.17524	7	10
RED-2013-106	INHS	Insect Collection	790247	398	Animalia	Arthropoda	Insecta	Plecoptera	Nemouridae	Nemoura	trispinosa	Claassen 1923	Nemoura trispinosa Claassen 1923	6/17/2013	17	6	2013	R. E. DeWalt, E. J. South	1					1	Vial	R. E. DeWalt	2014	61051	U.S.A.	Michigan	Keweenaw	Isle Royale National Park	Lake Superior	Hugginin Cove CG, Isle Royale	47.93499	-89.17524	7	10
RED-2013-106	INHS	Insect Collection	790248	398	Animalia	Arthropoda	Insecta	Plecoptera	Nemouridae	Nemoura	trispinosa	Claassen 1923	Nemoura trispinosa Claassen 1923	6/17/2013	17	6	2013	R. E. DeWalt, E. J. South	1	1				2	Vial	R. E. DeWalt	2014	61051	U.S.A.	Michigan	Keweenaw	Isle Royale National Park	Lake Superior	Hugginin Cove CG, Isle Royale	47.93499	-89.17524	7	10
RED-2013-107	INHS	Insect Collection	790252	398	Animalia	Arthropoda	Insecta	Plecoptera	Nemouridae	Nemoura	trispinosa	Claassen 1923	Nemoura trispinosa Claassen 1923	6/17/2013	17	6	2013	R. E. DeWalt, E. J. South	8					8	Vial	R. E. DeWalt	2014	62153	U.S.A.	Michigan	Keweenaw	Isle Royale National Park	Trib. L. Superior	Hugginin Cove CG, Isle Royale	47.93499	-89.17524	7	10
RED-2013-107	INHS	Insect Collection	790253	398	Animalia	Arthropoda	Insecta	Plecoptera	Nemouridae	Nemoura	trispinosa	Claassen 1923	Nemoura trispinosa Claassen 1923	6/17/2013	17	6	2013	R. E. DeWalt, E. J. South			2			2	Vial	R. E. DeWalt	2014	62153	U.S.A.	Michigan	Keweenaw	Isle Royale National Park	Trib. L. Superior	Hugginin Cove CG, Isle Royale	47.93499	-89.17524	7	10
RED-2013-107	INHS	Insect Collection	790254	398	Animalia	Arthropoda	Insecta	Plecoptera	Nemouridae	Nemoura	trispinosa	Claassen 1923	Nemoura trispinosa Claassen 1923	6/17/2013	17	6	2013	R. E. DeWalt, E. J. South		7				7	Vial	R. E. DeWalt	2014	62153	U.S.A.	Michigan	Keweenaw	Isle Royale National Park	Trib. L. Superior	Hugginin Cove CG, Isle Royale	47.93491	-89.17479	7	10
RED-2013-108	INHS	Insect Collection	790267	398	Animalia	Arthropoda	Insecta	Plecoptera	Nemouridae	Nemoura	trispinosa	Claassen 1923	Nemoura trispinosa Claassen 1923	6/18/2013	18	6	2013	R. E. DeWalt, E. J. South	1					1	Vial	R. E. DeWalt	2014	61051	U.S.A.	Michigan	Keweenaw	Isle Royale National Park	Lake Superior	Hugginin Cove CG, Isle Royale	47.93499	-89.17524	7	10
RED-2013-109	INHS	Insect Collection	790272	398	Animalia	Arthropoda	Insecta	Plecoptera	Nemouridae	Nemoura	trispinosa	Claassen 1923	Nemoura trispinosa Claassen 1923	6/18/2013	18	6	2013	R. E. DeWalt, E. J. South	1	1				2	Vial	R. E. DeWalt	2014	61071	U.S.A.	Michigan	Keweenaw	Isle Royale National Park	Trib. L. Superior	Hugginin Cove Tr. East	47.93854	-89.15144	2	10
RED-2013-114	INHS	Insect Collection	790287	398	Animalia	Arthropoda	Insecta	Plecoptera	Nemouridae	Nemoura	trispinosa	Claassen 1923	Nemoura trispinosa Claassen 1923	6/19/2013	19	6	2013	R. E. DeWalt, E. J. South	6					6	Vial	R. E. DeWalt	2014	61069	U.S.A.	Michigan	Keweenaw	Isle Royale National Park	Tributary Lake Superior	Hugginin Cove Tr. West	47.91973	-89.17662	2	10
RED-2013-114	INHS	Insect Collection	790288	398	Animalia	Arthropoda	Insecta	Plecoptera	Nemouridae	Nemoura	trispinosa	Claassen 1923	Nemoura trispinosa Claassen 1923	6/19/2013	19	6	2013	R. E. DeWalt, E. J. South		3	8			11	Vial	R. E. DeWalt	2014	61069	U.S.A.	Michigan	Keweenaw	Isle Royale National Park	Tributary Lake Superior	Hugginin Cove Tr. West	47.91973	-89.17662	2	10
RED-2013-115	INHS	Insect Collection	790302	398	Animalia	Arthropoda	Insecta	Plecoptera	Nemouridae	Nemoura	trispinosa	Claassen 1923	Nemoura trispinosa Claassen 1923	6/19/2013	19	6	2013	R. E. DeWalt, E. J. South		3	2			5	Vial	R. E. DeWalt	2014	61070	U.S.A.	Michigan	Keweenaw	Isle Royale National Park	Tributary Lake Superior	Hugginin Cove Tr. West	47.91965	-89.15921	2	10
RED-2013-116	INHS	Insect Collection	790307	398	Animalia	Arthropoda	Insecta	Plecoptera	Nemouridae	Nemoura	trispinosa	Claassen 1923	Nemoura trispinosa Claassen 1923	6/19/2013	19	6	2013	R. E. DeWalt, E. J. South	1		1			2	Vial	R. E. DeWalt	2014	61070	U.S.A.	Michigan	Keweenaw	Isle Royale National Park	Tributary Lake Superior	Hugginin Cove Tr. West	47.91965	-89.15921	2	10
RED-2013-106	INHS	Insect Collection	790238	578	Animalia	Arthropoda	Insecta	Plecoptera	Perlodidae	Arcynopteryx	dichroa	(McLachlan 1872)	Arcynopteryx dichroa (McLachlan 1872)	6/17/2013	17	6	2013	R. E. DeWalt, E. J. South		1				1	Vial	R. E. DeWalt	2014	61051	U.S.A.	Michigan	Keweenaw	Isle Royale National Park	Lake Superior	Hugginin Cove CG, Isle Royale	47.93499	-89.17524	7	10
RED-2013-106	INHS	Insect Collection	790239	578	Animalia	Arthropoda	Insecta	Plecoptera	Perlodidae	Arcynopteryx	dichroa	(McLachlan 1872)	Arcynopteryx dichroa (McLachlan 1872)	6/17/2013	17	6	2013	R. E. DeWalt, E. J. South		1				1	Vial	R. E. DeWalt	2014	61051	U.S.A.	Michigan	Keweenaw	Isle Royale National Park	Lake Superior	Hugginin Cove CG, Isle Royale	47.93499	-89.17524	7	10
RED-2013-106	INHS	Insect Collection	790240	578	Animalia	Arthropoda	Insecta	Plecoptera	Perlodidae	Arcynopteryx	dichroa	(McLachlan 1872)	Arcynopteryx dichroa (McLachlan 1872)	6/17/2013	17	6	2013	R. E. DeWalt, E. J. South		1				1	Vial	R. E. DeWalt	2014	61051	U.S.A.	Michigan	Keweenaw	Isle Royale National Park	Lake Superior	Hugginin Cove CG, Isle Royale	47.93499	-89.17524	7	10
RED-2013-106	INHS	Insect Collection	790241	578	Animalia	Arthropoda	Insecta	Plecoptera	Perlodidae	Arcynopteryx	dichroa	(McLachlan 1872)	Arcynopteryx dichroa (McLachlan 1872)	6/17/2013	17	6	2013	R. E. DeWalt, E. J. South		1				1	Vial	R. E. DeWalt	2014	61051	U.S.A.	Michigan	Keweenaw	Isle Royale National Park	Lake Superior	Hugginin Cove CG, Isle Royale	47.93499	-89.17524	7	10
RED-2013-108	INHS	Insect Collection	790261	578	Animalia	Arthropoda	Insecta	Plecoptera	Perlodidae	Arcynopteryx	dichroa	(McLachlan 1872)	Arcynopteryx dichroa (McLachlan 1872)	6/18/2013	18	6	2013	R. E. DeWalt, E. J. South		3				3	Vial	R. E. DeWalt	2014	61051	U.S.A.	Michigan	Keweenaw	Isle Royale National Park	Lake Superior	Hugginin Cove CG, Isle Royale	47.93499	-89.17524	7	10
RED-2013-106	INHS	Insect Collection	790237	635	Animalia	Arthropoda	Insecta	Plecoptera	Perlodidae	Isoperla	bilineata	(Say 1823)	Isoperla bilineata (Say 1823)	6/17/2013	17	6	2013	R. E. DeWalt, E. J. South					2	2	Vial	R. E. DeWalt	2014	61051	U.S.A.	Michigan	Keweenaw	Isle Royale National Park	Lake Superior	Hugginin Cove CG, Isle Royale	47.93499	-89.17524	7	10
RED-2013-108	INHS	Insect Collection	790262	635	Animalia	Arthropoda	Insecta	Plecoptera	Perlodidae	Isoperla	bilineata	(Say 1823)	Isoperla bilineata (Say 1823)	6/18/2013	18	6	2013	R. E. DeWalt, E. J. South	4	1				5	Vial	R. E. DeWalt	2014	61051	U.S.A.	Michigan	Keweenaw	Isle Royale National Park	Lake Superior	Hugginin Cove CG, Isle Royale	47.93499	-89.17524	7	10
RED-2013-113	INHS	Insect Collection	790285	635	Animalia	Arthropoda	Insecta	Plecoptera	Perlodidae	Isoperla	bilineata	(Say 1823)	Isoperla bilineata (Say 1823)	6/19/2013	18	6	2013	R. E. DeWalt, E. J. South		1				1	Vial	R. E. DeWalt	2014	61051	U.S.A.	Michigan	Keweenaw	Isle Royale National Park	Lake Superior	Hugginin Cove CG, Isle Royale	47.93499	-89.17524	7	10
RED-2013-163	INHS	Insect Collection	790751	635	Animalia	Arthropoda	Insecta	Plecoptera	Perlodidae	Isoperla	bilineata	(Say 1823)	Isoperla bilineata (Say 1823)	7/30/2013	30	7	2013	R. E. DeWalt, E. J. South					1	1	Vial	R. E. DeWalt	2015	61082	U.S.A.	Michigan	Keweenaw	Isle Royale National Park	Lake Superior	Rock Harbor, Isle Royale nr docks	48.14572	-88.48687	7	10
RED-2013-105	INHS	Insect Collection	790144	688	Animalia	Arthropoda	Insecta	Plecoptera	Perlodidae	Isoperla	transmarina	(Newman 1838)	Isoperla transmarina (Newman 1838)	6/17/2013	17	6	2013	R. E. DeWalt, E. J. South	1					1	Vial	R. E. DeWalt	2015	61050	U.S.A.	Michigan	Keweenaw	Isle Royale National Park	Washington Creek	1.6 km NE Windigo on Hugginin Tr.. Isle Royale	47.92155	-89.14587	3	10
RED-2013-146	INHS	Insect Collection	790367	14552	Animalia	Arthropoda	Insecta	Trichoptera	Apataniidae	Apatania			Apatania	7/27/2013	27	7	2013	R. E. DeWalt, E. J. South		1				1	Vial	R. E. DeWalt	2015	61056	U.S.A.	Michigan	Keweenaw	Isle Royale National Park	Lake Superior	Daisy Farm CG, Isle Royale	48.09213	-88.59458	7	10
RED-2013-156	INHS	Insect Collection	790734	1783	Animalia	Arthropoda	Insecta	Trichoptera	Apataniidae	Apatania	zonella	W Zetterstedt 1840	Apatania zonella W Zetterstedt 1840	7/29/2013	29	7	2013	R. E. DeWalt, E. J. South		1				1	Vial	R. E. DeWalt	2015	61056	U.S.A.	Michigan	Keweenaw	Isle Royale National Park	Lake Superior	Daisy Farm CG, Isle Royale	48.09213	-88.59458	7	10
RED-2013-163	INHS	Insect Collection	790755	1783	Animalia	Arthropoda	Insecta	Trichoptera	Apataniidae	Apatania	zonella	W Zetterstedt 1840	Apatania zonella W Zetterstedt 1840	7/30/2013	30	7	2013	R. E. DeWalt, E. J. South		15				15	Vial	R. E. DeWalt	2015	61082	U.S.A.	Michigan	Keweenaw	Isle Royale National Park	Lake Superior	Rock Harbor, Isle Royale nr docks	48.14572	-88.48687	7	10
RED-2013-148	INHS	Insect Collection	790380	2326	Animalia	Arthropoda	Insecta	Trichoptera	Dipseudopsidae	Phylocentropus	placidus	N Banks 1905	Phylocentropus placidus N Banks 1905	7/27/2013	27	7	2013	R. E. DeWalt, E. J. South	3	1				4	Vial	R. E. DeWalt	2015	61076	U.S.A.	Michigan	Keweenaw	Isle Royale National Park	Moskey Basin (Lake Superior)	Moskey Bay CG	48.06397	-88.64317	7	10
RED-2013-105	INHS	Insect Collection	790126	2990	Animalia	Arthropoda	Insecta	Trichoptera	Glossosomatidae	Glossosoma	intermedium	F Klapalek 1892	Glossosoma intermedium F Klapalek 1892	6/17/2013	17	6	2013	R. E. DeWalt, E. J. South		2				2	Vial	R. E. DeWalt	2014	61050	U.S.A.	Michigan	Keweenaw	Isle Royale National Park	Washington Creek	1.6 km NE Windigo on Hugginin Tr.. Isle Royale	47.92155	-89.14587	3	10
RED-2013-105	INHS	Insect Collection	790148	2990	Animalia	Arthropoda	Insecta	Trichoptera	Glossosomatidae	Glossosoma	intermedium	F Klapalek 1892	Glossosoma intermedium F Klapalek 1892	6/17/2013	17	6	2013	R. E. DeWalt, E. J. South	1					1	Vial	E. J. South	2015	61050	U.S.A.	Michigan	Keweenaw	Isle Royale National Park	Washington Creek	1.6 km NE Windigo on Hugginin Tr.. Isle Royale	47.92155	-89.14587	3	10
RED-2013-106	INHS	Insect Collection	790249	2990	Animalia	Arthropoda	Insecta	Trichoptera	Glossosomatidae	Glossosoma	intermedium	F Klapalek 1892	Glossosoma intermedium F Klapalek 1892	6/17/2013	17	6	2013	R. E. DeWalt, E. J. South	1					1	Vial	R. E. DeWalt	2014	61051	U.S.A.	Michigan	Keweenaw	Isle Royale National Park	Lake Superior	Hugginin Cove CG, Isle Royale	47.93499	-89.17524	7	10
RED-2013-119	INHS	Insect Collection	790355	2990	Animalia	Arthropoda	Insecta	Trichoptera	Glossosomatidae	Glossosoma	intermedium	F Klapalek 1892	Glossosoma intermedium F Klapalek 1892	6/20/2013	20	6	2013	R. E. DeWalt, E. J. South	1					1	Vial	R. E. DeWalt	2014	61066	U.S.A.	Michigan	Keweenaw	Isle Royale National Park	Tributary Lake Superior	200 m S Windigo on Feldtman Tr., Isle Royale	47.90878	-89.15706	2	10
RED-2013-119	INHS	Insect Collection	790356	2990	Animalia	Arthropoda	Insecta	Trichoptera	Glossosomatidae	Glossosoma	intermedium	F Klapalek 1892	Glossosoma intermedium F Klapalek 1892	6/20/2013	20	6	2013	R. E. DeWalt, E. J. South	3					3	Vial	R. E. DeWalt	2014	61066	U.S.A.	Michigan	Keweenaw	Isle Royale National Park	Tributary Lake Superior	200 m S Windigo on Feldtman Tr., Isle Royale	47.90878	-89.15706	2	10
RED-2013-163	INHS	Insect Collection	790756	2990	Animalia	Arthropoda	Insecta	Trichoptera	Glossosomatidae	Glossosoma	intermedium	F Klapalek 1892	Glossosoma intermedium F Klapalek 1892	7/30/2013	30	7	2013	R. E. DeWalt, E. J. South	1					1	Vial	R. E. DeWalt	2015	61082	U.S.A.	Michigan	Keweenaw	Isle Royale National Park	Lake Superior	Rock Harbor, Isle Royale nr docks	48.14572	-88.48687	7	10
RED-2013-118	INHS	Insect Collection	790342	3008	Animalia	Arthropoda	Insecta	Trichoptera	Glossosomatidae	Glossosoma	nigrior	N Banks 1911	Glossosoma nigrior N Banks 1911	6/20/2013	20	6	2013	R. E. DeWalt, E. J. South			8	3		11	Vial	R. E. DeWalt	2014	61067	U.S.A.	Michigan	Keweenaw	Isle Royale National Park	Grace Creek	Feldtman Tr., Isle Royale	47.88451	-89.18843	3	10
RED-2013-148	INHS	Insect Collection	790376	3402	Animalia	Arthropoda	Insecta	Trichoptera	Helicopsychidae	Helicopsyche	borealis	Hagen 1861	Helicopsyche borealis Hagen 1861	7/27/2013	27	7	2013	R. E. DeWalt, E. J. South				5		5	Vial	R. E. DeWalt	2015	61076	U.S.A.	Michigan	Keweenaw	Isle Royale National Park	Moskey Basin (Lake Superior)	Moskey Bay CG	48.06397	-88.64317	7	10
RED-2013-148	INHS	Insect Collection	790377	3402	Animalia	Arthropoda	Insecta	Trichoptera	Helicopsychidae	Helicopsyche	borealis	Hagen 1861	Helicopsyche borealis Hagen 1861	7/27/2013	27	7	2013	R. E. DeWalt, E. J. South	13	4				17	Vial	R. E. DeWalt	2015	61076	U.S.A.	Michigan	Keweenaw	Isle Royale National Park	Moskey Basin (Lake Superior)	Moskey Bay CG	48.06397	-88.64317	7	10
RED-2013-156	INHS	Insect Collection	790733	3402	Animalia	Arthropoda	Insecta	Trichoptera	Helicopsychidae	Helicopsyche	borealis	Hagen 1861	Helicopsyche borealis Hagen 1861	7/29/2013	29	7	2013	R. E. DeWalt, E. J. South				3		3	Vial	R. E. DeWalt	2015	61056	U.S.A.	Michigan	Keweenaw	Isle Royale National Park	Lake Superior	Daisy Farm CG, Isle Royale	48.09213	-88.59458	7	10
RED-2013-105	INHS	Insect Collection	790140	14755	Animalia	Arthropoda	Insecta	Trichoptera	Hydropsychidae	Cheumatopsyche			Cheumatopsyche	6/17/2013	17	6	2013	R. E. DeWalt, E. J. South			1			1	Vial	E. J. South	2015	61050	U.S.A.	Michigan	Keweenaw	Isle Royale National Park	Washington Creek	1.6 km NE Windigo on Hugginin Tr.. Isle Royale	47.92155	-89.14587	3	10
RED-2013-118	INHS	Insect Collection	790343	14755	Animalia	Arthropoda	Insecta	Trichoptera	Hydropsychidae	Cheumatopsyche			Cheumatopsyche	6/20/2013	20	6	2013	R. E. DeWalt, E. J. South			12			12	Vial	R. E. DeWalt	2014	61067	U.S.A.	Michigan	Keweenaw	Isle Royale National Park	Grace Creek	Feldtman Tr., Isle Royale	47.88451	-89.18843	3	10
RED-2013-105	INHS	Insect Collection	790143	4043	Animalia	Arthropoda	Insecta	Trichoptera	Hydropsychidae	Hydropsyche	alhedra	HH Ross 1939	Hydropsyche alhedra HH Ross 1939	6/17/2013	17	6	2013	R. E. DeWalt, E. J. South	1					1	Vial	R. E. DeWalt	2014	61050	U.S.A.	Michigan	Keweenaw	Isle Royale National Park	Washington Creek	1.6 km NE Windigo on Hugginin Tr.. Isle Royale	47.92155	-89.14587	3	10
RED-2013-163	INHS	Insect Collection	790757	4044	Animalia	Arthropoda	Insecta	Trichoptera	Hydropsychidae	Hydropsyche	alternans	F Walker 1852	Hydropsyche alternans F Walker 1852	7/30/2013	30	7	2013	R. E. DeWalt, E. J. South	1					1	Vial	R. E. DeWalt	2015	61082	U.S.A.	Michigan	Keweenaw	Isle Royale National Park	Lake Superior	Rock Harbor, Isle Royale nr docks	48.14572	-88.48687	7	10
RED-2013-163	INHS	Insect Collection	790758	4044	Animalia	Arthropoda	Insecta	Trichoptera	Hydropsychidae	Hydropsyche	alternans	F Walker 1852	Hydropsyche alternans F Walker 1852	7/30/2013	30	7	2013	R. E. DeWalt, E. J. South	4	1				5	Vial	R. E. DeWalt	2015	61082	U.S.A.	Michigan	Keweenaw	Isle Royale National Park	Lake Superior	Rock Harbor, Isle Royale nr docks	48.14572	-88.48687	7	10
RED-2013-118	INHS	Insect Collection	790344	4567	Animalia	Arthropoda	Insecta	Trichoptera	Hydropsychidae	Hydropsyche	betteni	HH Ross 1938	Hydropsyche betteni HH Ross 1938	6/20/2013	20	6	2013	R. E. DeWalt, E. J. South			2			2	Vial	R. E. DeWalt	2014	61067	U.S.A.	Michigan	Keweenaw	Isle Royale National Park	Grace Creek	Feldtman Tr., Isle Royale	47.88451	-89.18843	3	10
RED-2013-105	INHS	Insect Collection	790141	14670	Animalia	Arthropoda	Insecta	Trichoptera	Hydropsychidae	Hydropsyche	morosa group		Hydropsyche morosa group	6/17/2013	17	6	2013	R. E. DeWalt, E. J. South			6			6	Vial	E. J. South	2015	61050	U.S.A.	Michigan	Keweenaw	Isle Royale National Park	Washington Creek	1.6 km NE Windigo on Hugginin Tr.. Isle Royale	47.92155	-89.14587	3	10
RED-2013-118	INHS	Insect Collection	790347	14670	Animalia	Arthropoda	Insecta	Trichoptera	Hydropsychidae	Hydropsyche	morosa group		Hydropsyche morosa group	6/20/2013	20	6	2013	R. E. DeWalt, E. J. South			3			3	Vial	R. E. DeWalt	2014	61067	U.S.A.	Michigan	Keweenaw	Isle Royale National Park	Grace Creek	Feldtman Tr., Isle Royale	47.88451	-89.18843	3	10
RED-2013-105	INHS	Insect Collection	790139	4099	Animalia	Arthropoda	Insecta	Trichoptera	Hydropsychidae	Hydropsyche	slossonae	N Banks 1905	Hydropsyche slossonae N Banks 1905	6/17/2013	17	6	2013	R. E. DeWalt, E. J. South				1		1	Vial	R. E. DeWalt	2014	61050	U.S.A.	Michigan	Keweenaw	Isle Royale National Park	Washington Creek	1.6 km NE Windigo on Hugginin Tr.. Isle Royale	47.92155	-89.14587	3	10
RED-2013-114	INHS	Insect Collection	790291	5057	Animalia	Arthropoda	Insecta	Trichoptera	Hydropsychidae	Parapsyche	apicalis	(Banks 1908)	Parapsyche apicalis (Banks 1908)	6/19/2013	19	6	2013	R. E. DeWalt, E. J. South			7			7	Vial	R. E. DeWalt	2014	61069	U.S.A.	Michigan	Keweenaw	Isle Royale National Park	Tributary Lake Superior	Hugginin Cove Tr. West	47.91973	-89.17662	2	10
RED-2013-119	INHS	Insect Collection	790352	5057	Animalia	Arthropoda	Insecta	Trichoptera	Hydropsychidae	Parapsyche	apicalis	(Banks 1908)	Parapsyche apicalis (Banks 1908)	6/20/2013	20	6	2013	R. E. DeWalt, E. J. South			13			13	Vial	R. E. DeWalt	2014	61066	U.S.A.	Michigan	Keweenaw	Isle Royale National Park	Tributary Lake Superior	200 m S Windigo on Feldtman Tr., Isle Royale	47.90878	-89.15706	2	10
RED-2013-105	INHS	Insect Collection	790146	14532	Animalia	Arthropoda	Insecta	Trichoptera	Hydroptilidae	Hydroptila			Hydroptila	6/17/2013	17	6	2013	R. E. DeWalt, E. J. South			1			1	Vial	R. E. DeWalt	2015	61050	U.S.A.	Michigan	Keweenaw	Isle Royale National Park	Washington Creek	1.6 km NE Windigo on Hugginin Tr.. Isle Royale	47.92155	-89.14587	3	10
RED-2013-118	INHS	Insect Collection	790345	14532	Animalia	Arthropoda	Insecta	Trichoptera	Hydroptilidae	Hydroptila			Hydroptila	6/20/2013	20	6	2013	R. E. DeWalt, E. J. South			2			2	Vial	R. E. DeWalt	2014	61067	U.S.A.	Michigan	Keweenaw	Isle Royale National Park	Grace Creek	Feldtman Tr., Isle Royale	47.88451	-89.18843	3	10
RED-2013-147	INHS	Insect Collection	790375	17400	Animalia	Arthropoda	Insecta	Trichoptera	Hydroptilidae	Ochrotrichia			Ochrotrichia	7/27/2013	27	7	2013	R. E. DeWalt, E. J. South			1			1	Vial	R. E. DeWalt	2015	61078	U.S.A.	Michigan	Keweenaw	Isle Royale National Park	Trib. L. Superior	1.4 km E Moskey Bay CG at Rock Harbor Tr.	48.07322	-88.64121	7	10
RED-2013-105	INHS	Insect Collection	790145	5355	Animalia	Arthropoda	Insecta	Trichoptera	Hydroptilidae	Oxyethira		H Malicky 1976	Oxyethira H Malicky 1976	6/17/2013	17	6	2013	R. E. DeWalt, E. J. South		1				1	Vial	R. E. DeWalt	2015	61050	U.S.A.	Michigan	Keweenaw	Isle Royale National Park	Washington Creek	1.6 km NE Windigo on Hugginin Tr.. Isle Royale	47.92155	-89.14587	3	10
RED-2013-108	INHS	Insect Collection	790257	14534	Animalia	Arthropoda	Insecta	Trichoptera	Lepidostomatidae	Lepidostoma			Lepidostoma	6/18/2013	18	6	2013	R. E. DeWalt, E. J. South			1			1	Vial	R. E. DeWalt	2014	61051	U.S.A.	Michigan	Keweenaw	Isle Royale National Park	Lake Superior	Hugginin Cove CG, Isle Royale	47.93499	-89.17524	7	10
RED-2013-109	INHS	Insect Collection	790269	14534	Animalia	Arthropoda	Insecta	Trichoptera	Lepidostomatidae	Lepidostoma			Lepidostoma	6/18/2013	18	6	2013	R. E. DeWalt, E. J. South			5			5	Vial	R. E. DeWalt	2014	61071	U.S.A.	Michigan	Keweenaw	Isle Royale National Park	Trib. L. Superior	Hugginin Cove Tr. East	47.93854	-89.15144	2	10
RED-2013-110	INHS	Insect Collection	790276	14534	Animalia	Arthropoda	Insecta	Trichoptera	Lepidostomatidae	Lepidostoma			Lepidostoma	6/18/2013	18	6	2013	R. E. DeWalt, E. J. South			4			4	Vial	R. E. DeWalt	2014	62153	U.S.A.	Michigan	Keweenaw	Isle Royale National Park	Trib. L. Superior	Hugginin Cove CG, Isle Royale	47.93499	-89.17524	7	10
RED-2013-110	INHS	Insect Collection	790278	14534	Animalia	Arthropoda	Insecta	Trichoptera	Lepidostomatidae	Lepidostoma			Lepidostoma	6/18/2013	18	6	2013	R. E. DeWalt, E. J. South			5			5	Vial	R. E. DeWalt	2014	62153	U.S.A.	Michigan	Keweenaw	Isle Royale National Park	Trib. L. Superior	Hugginin Cove CG, Isle Royale	47.93499	-89.17524	7	10
RED-2013-114	INHS	Insect Collection	790293	14534	Animalia	Arthropoda	Insecta	Trichoptera	Lepidostomatidae	Lepidostoma			Lepidostoma	6/19/2013	19	6	2013	R. E. DeWalt, E. J. South			3			3	Vial	R. E. DeWalt	2014	61069	U.S.A.	Michigan	Keweenaw	Isle Royale National Park	Tributary Lake Superior	Hugginin Cove Tr. West	47.91973	-89.17662	2	10
RED-2013-147	INHS	Insect Collection	790372	14534	Animalia	Arthropoda	Insecta	Trichoptera	Lepidostomatidae	Lepidostoma			Lepidostoma	7/27/2013	27	7	2013	R. E. DeWalt, E. J. South			2			2	Vial	R. E. DeWalt	2015	61078	U.S.A.	Michigan	Keweenaw	Isle Royale National Park	Trib. L. Superior	1.4 km E Moskey Bay CG at Rock Harbor Tr.	48.07322	-88.64121	7	10
RED-2013-155	INHS	Insect Collection	790724	14534	Animalia	Arthropoda	Insecta	Trichoptera	Lepidostomatidae	Lepidostoma			Lepidostoma	7/29/2013	29	7	2013	R. E. DeWalt, E. J. South			1			1	Vial	R. E. DeWalt	2015	61055	U.S.A.	Michigan	Keweenaw	Isle Royale National Park	Benson Creek	Daisy Farm CG, Isle Royale	48.09228	-88.59574	2	10
RED-2013-146	INHS	Insect Collection	790364	7317	Animalia	Arthropoda	Insecta	Trichoptera	Lepidostomatidae	Lepidostoma	togatum	HA Hagen 1861	Lepidostoma togatum HA Hagen 1861	7/27/2013	27	7	2013	R. E. DeWalt, E. J. South	1					1	Vial	R. E. DeWalt	2015	61056	U.S.A.	Michigan	Keweenaw	Isle Royale National Park	Lake Superior	Daisy Farm CG, Isle Royale	48.09213	-88.59458	7	10
RED-2013-146	INHS	Insect Collection	790365	7317	Animalia	Arthropoda	Insecta	Trichoptera	Lepidostomatidae	Lepidostoma	togatum	HA Hagen 1861	Lepidostoma togatum HA Hagen 1861	7/27/2013	27	7	2013	R. E. DeWalt, E. J. South	1					1	Vial	R. E. DeWalt	2015	61056	U.S.A.	Michigan	Keweenaw	Isle Royale National Park	Lake Superior	Daisy Farm CG, Isle Royale	48.09213	-88.59458	7	10
RED-2013-146	INHS	Insect Collection	790366	7317	Animalia	Arthropoda	Insecta	Trichoptera	Lepidostomatidae	Lepidostoma	togatum	HA Hagen 1861	Lepidostoma togatum HA Hagen 1861	7/27/2013	27	7	2013	R. E. DeWalt, E. J. South		2				2	Vial	R. E. DeWalt	2015	61056	U.S.A.	Michigan	Keweenaw	Isle Royale National Park	Lake Superior	Daisy Farm CG, Isle Royale	48.09213	-88.59458	7	10
RED-2013-148	INHS	Insect Collection	790381	7317	Animalia	Arthropoda	Insecta	Trichoptera	Lepidostomatidae	Lepidostoma	togatum	HA Hagen 1861	Lepidostoma togatum HA Hagen 1861	7/27/2013	27	7	2013	R. E. DeWalt, E. J. South		1				1	Vial	R. E. DeWalt	2015	61076	U.S.A.	Michigan	Keweenaw	Isle Royale National Park	Moskey Basin (Lake Superior)	Moskey Bay CG	48.06397	-88.64317	7	10
RED-2013-156	INHS	Insect Collection	790732	7317	Animalia	Arthropoda	Insecta	Trichoptera	Lepidostomatidae	Lepidostoma	togatum	HA Hagen 1861	Lepidostoma togatum HA Hagen 1861	7/29/2013	29	7	2013	R. E. DeWalt, E. J. South	1	2				3	Vial	R. E. DeWalt	2015	61056	U.S.A.	Michigan	Keweenaw	Isle Royale National Park	Lake Superior	Daisy Farm CG, Isle Royale	48.09213	-88.59458	7	10
RED-2013-150	INHS	Insect Collection	790399	7885	Animalia	Arthropoda	Insecta	Trichoptera	Leptoceridae	Mystacides	interjecta	( N Banks 1914)	Mystacides interjecta ( N Banks 1914)	7/28/2013	28	7	2013	R. E. DeWalt, E. J. South	1	1				2	Vial	R. E. DeWalt	2015	61074	U.S.A.	Michigan	Keweenaw	Isle Royale National Park	Richie Lake	NE end at Richie L. Tr.	48.05259	-88.68327	7	10
RED-2013-150	INHS	Insect Collection	790403	7885	Animalia	Arthropoda	Insecta	Trichoptera	Leptoceridae	Mystacides	interjecta	( N Banks 1914)	Mystacides interjecta ( N Banks 1914)	7/28/2013	28	7	2013	R. E. DeWalt, E. J. South	4	1				5	Vial	R. E. DeWalt	2015	61074	U.S.A.	Michigan	Keweenaw	Isle Royale National Park	Richie Lake	NE end at Richie L. Tr.	48.05259	-88.68327	7	10
RED-2013-148	INHS	Insect Collection	790378	7893	Animalia	Arthropoda	Insecta	Trichoptera	Leptoceridae	Mystacides	sepulchralis	F Walker 1852	Mystacides sepulchralis F Walker 1852	7/27/2013	27	7	2013	R. E. DeWalt, E. J. South	10					10	Vial	R. E. DeWalt	2015	61076	U.S.A.	Michigan	Keweenaw	Isle Royale National Park	Moskey Basin (Lake Superior)	Moskey Bay CG	48.06397	-88.64317	7	10
RED-2013-148	INHS	Insect Collection	790379	7893	Animalia	Arthropoda	Insecta	Trichoptera	Leptoceridae	Mystacides	sepulchralis	F Walker 1852	Mystacides sepulchralis F Walker 1852	7/27/2013	27	7	2013	R. E. DeWalt, E. J. South	8	1				9	Vial	R. E. DeWalt	2015	61076	U.S.A.	Michigan	Keweenaw	Isle Royale National Park	Moskey Basin (Lake Superior)	Moskey Bay CG	48.06397	-88.64317	7	10
RED-2013-105	INHS	Insect Collection	790147	14840	Animalia	Arthropoda	Insecta	Trichoptera	Leptoceridae	Oecetis			Oecetis	6/17/2013	17	6	2013	R. E. DeWalt, E. J. South				1		1	Vial	E. J. South	2015	61050	U.S.A.	Michigan	Keweenaw	Isle Royale National Park	Washington Creek	1.6 km NE Windigo on Hugginin Tr.. Isle Royale	47.92155	-89.14587	3	10
RED-2013-105	INHS	Insect Collection	790130	8023	Animalia	Arthropoda	Insecta	Trichoptera	Leptoceridae	Oecetis	avara	N Banks 1895	Oecetis avara N Banks 1895	6/17/2013	17	6	2013	R. E. DeWalt, E. J. South			6			6	Vial	E. J. South	2015	61050	U.S.A.	Michigan	Keweenaw	Isle Royale National Park	Washington Creek	1.6 km NE Windigo on Hugginin Tr.. Isle Royale	47.92155	-89.14587	3	10
RED-2013-105	INHS	Insect Collection	790131	8023	Animalia	Arthropoda	Insecta	Trichoptera	Leptoceridae	Oecetis	avara	N Banks 1895	Oecetis avara N Banks 1895	6/17/2013	17	6	2013	R. E. DeWalt, E. J. South				1		1	Vial	E. J. South	2015	61050	U.S.A.	Michigan	Keweenaw	Isle Royale National Park	Washington Creek	1.6 km NE Windigo on Hugginin Tr.. Isle Royale	47.92155	-89.14587	3	10
RED-2013-150	INHS	Insect Collection	790400	8047	Animalia	Arthropoda	Insecta	Trichoptera	Leptoceridae	Oecetis	cinerascens	HA Hagen 1861	Oecetis cinerascens HA Hagen 1861	7/28/2013	28	7	2013	R. E. DeWalt, E. J. South	1	1				2	Vial	R. E. DeWalt	2015	61074	U.S.A.	Michigan	Keweenaw	Isle Royale National Park	Richie Lake	NE end at Richie L. Tr.	48.05259	-88.68327	7	10
RED-2013-150	INHS	Insect Collection	790402	8189	Animalia	Arthropoda	Insecta	Trichoptera	Leptoceridae	Oecetis	osteni	LJ Milne 1934	Oecetis osteni LJ Milne 1934	7/28/2013	28	7	2013	R. E. DeWalt, E. J. South		1				1	Vial	R. E. DeWalt	2015	61074	U.S.A.	Michigan	Keweenaw	Isle Royale National Park	Richie Lake	NE end at Richie L. Tr.	48.05259	-88.68327	7	10
RED-2013-152	INHS	Insect Collection	790406	8624	Animalia	Arthropoda	Insecta	Trichoptera	Leptoceridae	Triaenodes	injustus	HA Hagen 1861	Triaenodes injustus HA Hagen 1861	7/28/2013	28	7	2013	R. E. DeWalt, E. J. South	1					1	Vial	R. E. DeWalt	2015	62159	U.S.A.	Michigan	Keweenaw	Isle Royale National Park	Trib. L. Richie	along Indian Portage Tr.	48.04607	-88.67715	3	10
RED-2013-161	INHS	Insect Collection	790745	8653	Animalia	Arthropoda	Insecta	Trichoptera	Leptoceridae	Triaenodes	nox	HH Ross 1941	Triaenodes nox HH Ross 1941	7/30/2013	30	7	2013	R. E. DeWalt, E. J. South			1			1	Vial	R. E. DeWalt	2015	61080	U.S.A.	Michigan	Keweenaw	Isle Royale National Park	Tobin Creek	at Mt. Franklin Tr.	48.12657	-88.53880	3	10
RED-2013-105	INHS	Insect Collection	790134	14963	Animalia	Arthropoda	Insecta	Trichoptera	Limnephilidae	Anabolia			Anabolia	6/17/2013	17	6	2013	R. E. DeWalt, E. J. South				1		1	Vial	E. J. South	2015	61050	U.S.A.	Michigan	Keweenaw	Isle Royale National Park	Washington Creek	1.6 km NE Windigo on Hugginin Tr.. Isle Royale	47.92155	-89.14587	3	10
RED-2013-148	INHS	Insect Collection	790383	14963	Animalia	Arthropoda	Insecta	Trichoptera	Limnephilidae	Anabolia			Anabolia	7/27/2013	27	7	2013	R. E. DeWalt, E. J. South			2			2	Vial	R. E. DeWalt	2015	61076	U.S.A.	Michigan	Keweenaw	Isle Royale National Park	Moskey Basin (Lake Superior)	Moskey Bay CG	48.06397	-88.64317	7	10
RED-2013-149	INHS	Insect Collection	790397	14963	Animalia	Arthropoda	Insecta	Trichoptera	Limnephilidae	Anabolia			Anabolia	7/27/2013	27	7	2013	R. E. DeWalt, E. J. South			2			2	Vial	R. E. DeWalt	2015	61076	U.S.A.	Michigan	Keweenaw	Isle Royale National Park	Trib. L. Superior	0.3 km E Moskey Bay CG at Rock Harbor Tr.	48.06463	-88.64669	7	10
RED-2013-150	INHS	Insect Collection	790404	14963	Animalia	Arthropoda	Insecta	Trichoptera	Limnephilidae	Anabolia			Anabolia	7/28/2013	28	7	2013	R. E. DeWalt, E. J. South			1			1	Vial	R. E. DeWalt	2015	61074	U.S.A.	Michigan	Keweenaw	Isle Royale National Park	Richie Lake	NE end at Richie L. Tr.	48.05259	-88.68327	7	10
RED-2013-153	INHS	Insect Collection	790716	8862	Animalia	Arthropoda	Insecta	Trichoptera	Limnephilidae	Anabolia	consocia	( F Walker 1852)	Anabolia consocia ( F Walker 1852)	7/29/2013	28	7	2013	R. E. DeWalt, E. J. South		2				2	Vial	R. E. DeWalt	2015	61075	U.S.A.	Michigan	Keweenaw	Isle Royale National Park	Tributary Moskey Basin	0.6 km NW Moskey Bay CG on Richie L. Tr.	48.06384	-88.65065	7	10
RED-2013-111	INHS	Insect Collection	790281	8871	Animalia	Arthropoda	Insecta	Trichoptera	Limnephilidae	Anabolia	sordida	HA Hagen 1861	Anabolia sordida HA Hagen 1861	6/19/2013	19	6	2013	R. E. DeWalt, E. J. South			1			1	Vial	R. E. DeWalt	2014	61071	U.S.A.	Michigan	Keweenaw	Isle Royale National Park	Trib. L. Superior	Hugginin Cove Tr. East	47.93854	-89.15144	2	10
RED-2013-114	INHS	Insect Collection	790294	9139	Animalia	Arthropoda	Insecta	Trichoptera	Limnephilidae	Hesperophylax	designatus	F Walker 1852	Hesperophylax designatus F Walker 1852	6/19/2013	19	6	2013	R. E. DeWalt, E. J. South				2		2	Vial	R. E. DeWalt	2014	61069	U.S.A.	Michigan	Keweenaw	Isle Royale National Park	Tributary Lake Superior	Hugginin Cove Tr. West	47.91973	-89.17662	2	10
RED-2013-114	INHS	Insect Collection	790295	9139	Animalia	Arthropoda	Insecta	Trichoptera	Limnephilidae	Hesperophylax	designatus	F Walker 1852	Hesperophylax designatus F Walker 1852	6/19/2013	19	6	2013	R. E. DeWalt, E. J. South				2		2	Vial	R. E. DeWalt	2014	61069	U.S.A.	Michigan	Keweenaw	Isle Royale National Park	Tributary Lake Superior	Hugginin Cove Tr. West	47.91973	-89.17662	2	10
RED-2013-114	INHS	Insect Collection	790296	9139	Animalia	Arthropoda	Insecta	Trichoptera	Limnephilidae	Hesperophylax	designatus	F Walker 1852	Hesperophylax designatus F Walker 1852	6/19/2013	19	6	2013	R. E. DeWalt, E. J. South				2		2	Vial	R. E. DeWalt	2014	61069	U.S.A.	Michigan	Keweenaw	Isle Royale National Park	Tributary Lake Superior	Hugginin Cove Tr. West	47.91973	-89.17662	2	10
RED-2013-115	INHS	Insect Collection	790304	9139	Animalia	Arthropoda	Insecta	Trichoptera	Limnephilidae	Hesperophylax	designatus	F Walker 1852	Hesperophylax designatus F Walker 1852	6/19/2013	19	6	2013	R. E. DeWalt, E. J. South	1					1	Vial	R. E. DeWalt	2014	61070	U.S.A.	Michigan	Keweenaw	Isle Royale National Park	Tributary Lake Superior	Hugginin Cove Tr. West	47.91965	-89.15921	2	10
RED-2013-115	INHS	Insect Collection	790305	9139	Animalia	Arthropoda	Insecta	Trichoptera	Limnephilidae	Hesperophylax	designatus	F Walker 1852	Hesperophylax designatus F Walker 1852	6/19/2013	19	6	2013	R. E. DeWalt, E. J. South				2		2	Vial	R. E. DeWalt	2014	61070	U.S.A.	Michigan	Keweenaw	Isle Royale National Park	Tributary Lake Superior	Hugginin Cove Tr. West	47.91965	-89.15921	2	10
RED-2013-115	INHS	Insect Collection	790306	9139	Animalia	Arthropoda	Insecta	Trichoptera	Limnephilidae	Hesperophylax	designatus	F Walker 1852	Hesperophylax designatus F Walker 1852	6/19/2013	19	6	2013	R. E. DeWalt, E. J. South				1		1	Vial	R. E. DeWalt	2014	61070	U.S.A.	Michigan	Keweenaw	Isle Royale National Park	Tributary Lake Superior	Hugginin Cove Tr. West	47.91965	-89.15921	2	10
RED-2013-116	INHS	Insect Collection	790309	9139	Animalia	Arthropoda	Insecta	Trichoptera	Limnephilidae	Hesperophylax	designatus	F Walker 1852	Hesperophylax designatus F Walker 1852	6/19/2013	19	6	2013	R. E. DeWalt, E. J. South				1		1	Vial	R. E. DeWalt	2014	61070	U.S.A.	Michigan	Keweenaw	Isle Royale National Park	Tributary Lake Superior	Hugginin Cove Tr. West	47.91965	-89.15921	2	10
RED-2013-112	INHS	Insect Collection	790283	9172	Animalia	Arthropoda	Insecta	Trichoptera	Limnephilidae	Ironoquia	parvula	N Banks 1900	Ironoquia parvula N Banks 1900	6/19/2013	19	6	2013	R. E. DeWalt, E. J. South			2			2	Vial	R. E. DeWalt	2014	61053	U.S.A.	Michigan	Keweenaw	Isle Royale National Park	Trib. L. Superior	Hugginin Cove Tr. West	47.91959	-89.17672	2	10
RED-2013-148	INHS	Insect Collection	790394	15023	Animalia	Arthropoda	Insecta	Trichoptera	Limnephilidae	Limnephilus			Limnephilus	7/27/2013	27	7	2013	R. E. DeWalt, E. J. South		1				1	Vial	R. E. DeWalt	2015	61076	U.S.A.	Michigan	Keweenaw	Isle Royale National Park	Moskey Basin (Lake Superior)	Moskey Bay CG	48.06397	-88.64317	7	10
RED-2013-160	INHS	Insect Collection	790744	9317	Animalia	Arthropoda	Insecta	Trichoptera	Limnephilidae	Limnephilus	moestus	N Banks 1908	Limnephilus moestus N Banks 1908	7/30/2013	30	7	2013	R. E. DeWalt, E. J. South		2				2	Vial	R. E. DeWalt	2015	61079	U.S.A.	Michigan	Keweenaw	Isle Royale National Park	Tributary Lake Superior	Starvation Point on Rock Harbor Tr.	48.11559	-88.54452	2	10
RED-2013-106	INHS	Insect Collection	790250	9332	Animalia	Arthropoda	Insecta	Trichoptera	Limnephilidae	Limnephilus	parvulus	N Banks 1905	Limnephilus parvulus N Banks 1905	6/17/2013	17	6	2013	R. E. DeWalt, E. J. South	1					1	Vial	R. E. DeWalt	2014	61051	U.S.A.	Michigan	Keweenaw	Isle Royale National Park	Lake Superior	Hugginin Cove CG, Isle Royale	47.93499	-89.17524	7	10
RED-2013-113	INHS	Insect Collection	790286	9332	Animalia	Arthropoda	Insecta	Trichoptera	Limnephilidae	Limnephilus	parvulus	N Banks 1905	Limnephilus parvulus N Banks 1905	6/19/2013	18	6	2013	R. E. DeWalt, E. J. South		1				1	Vial	R. E. DeWalt	2014	61051	U.S.A.	Michigan	Keweenaw	Isle Royale National Park	Lake Superior	Hugginin Cove CG, Isle Royale	47.93499	-89.17524	7	10
RED-2013-105	INHS	Insect Collection	790135	9349	Animalia	Arthropoda	Insecta	Trichoptera	Limnephilidae	Limnephilus	rhombicus	C Linnaeus 1758	Limnephilus rhombicus C Linnaeus 1758	6/17/2013	17	6	2013	R. E. DeWalt, E. J. South				1		1	Vial	R. E. DeWalt	2014	61050	U.S.A.	Michigan	Keweenaw	Isle Royale National Park	Washington Creek	1.6 km NE Windigo on Hugginin Tr.. Isle Royale	47.92155	-89.14587	3	10
RED-2013-105	INHS	Insect Collection	790136	9349	Animalia	Arthropoda	Insecta	Trichoptera	Limnephilidae	Limnephilus	rhombicus	C Linnaeus 1758	Limnephilus rhombicus C Linnaeus 1758	6/17/2013	17	6	2013	R. E. DeWalt, E. J. South				1		1	Vial	R. E. DeWalt	2014	61050	U.S.A.	Michigan	Keweenaw	Isle Royale National Park	Washington Creek	1.6 km NE Windigo on Hugginin Tr.. Isle Royale	47.92155	-89.14587	3	10
RED-2013-105	INHS	Insect Collection	790137	9349	Animalia	Arthropoda	Insecta	Trichoptera	Limnephilidae	Limnephilus	rhombicus	C Linnaeus 1758	Limnephilus rhombicus C Linnaeus 1758	6/17/2013	17	6	2013	R. E. DeWalt, E. J. South				1		1	Vial	R. E. DeWalt	2014	61050	U.S.A.	Michigan	Keweenaw	Isle Royale National Park	Washington Creek	1.6 km NE Windigo on Hugginin Tr.. Isle Royale	47.92155	-89.14587	3	10
RED-2013-105	INHS	Insect Collection	790138	9349	Animalia	Arthropoda	Insecta	Trichoptera	Limnephilidae	Limnephilus	rhombicus	C Linnaeus 1758	Limnephilus rhombicus C Linnaeus 1758	6/17/2013	17	6	2013	R. E. DeWalt, E. J. South				1		1	Vial	R. E. DeWalt	2014	61050	U.S.A.	Michigan	Keweenaw	Isle Royale National Park	Washington Creek	1.6 km NE Windigo on Hugginin Tr.. Isle Royale	47.92155	-89.14587	3	10
RED-2013-112	INHS	Insect Collection	790284	9349	Animalia	Arthropoda	Insecta	Trichoptera	Limnephilidae	Limnephilus	rhombicus	C Linnaeus 1758	Limnephilus rhombicus C Linnaeus 1758	6/19/2013	19	6	2013	R. E. DeWalt, E. J. South			1			1	Vial	R. E. DeWalt	2014	61053	U.S.A.	Michigan	Keweenaw	Isle Royale National Park	Trib. L. Superior	Hugginin Cove Tr. West	47.91959	-89.17672	2	10
RED-2013-156	INHS	Insect Collection	790736	9452	Animalia	Arthropoda	Insecta	Trichoptera	Limnephilidae	Nemotaulius	hostilis	HA Hagen 1873	Nemotaulius hostilis HA Hagen 1873	7/29/2013	29	7	2013	R. E. DeWalt, E. J. South		1				1	Vial	R. E. DeWalt	2015	61056	U.S.A.	Michigan	Keweenaw	Isle Royale National Park	Lake Superior	Daisy Farm CG, Isle Royale	48.09213	-88.59458	7	10
RED-2013-118	INHS	Insect Collection	790340	9497	Animalia	Arthropoda	Insecta	Trichoptera	Limnephilidae	Platycentropus	radiatus	Say 1824	Platycentropus radiatus Say 1824	6/20/2013	20	6	2013	R. E. DeWalt, E. J. South			1			1	Vial	R. E. DeWalt	2014	61067	U.S.A.	Michigan	Keweenaw	Isle Royale National Park	Grace Creek	Feldtman Tr., Isle Royale	47.88451	-89.18843	3	10
RED-2013-148	INHS	Insect Collection	790382	15063	Animalia	Arthropoda	Insecta	Trichoptera	Molannidae	Molanna			Molanna	7/27/2013	27	7	2013	R. E. DeWalt, E. J. South			3			3	Vial	R. E. DeWalt	2015	61076	U.S.A.	Michigan	Keweenaw	Isle Royale National Park	Moskey Basin (Lake Superior)	Moskey Bay CG	48.06397	-88.64317	7	10
RED-2013-105	INHS	Insect Collection	790123	9738	Animalia	Arthropoda	Insecta	Trichoptera	Molannidae	Molanna	blenda	CK Sibley 1926	Molanna blenda CK Sibley 1926	6/17/2013	17	6	2013	R. E. DeWalt, E. J. South			2			2	Vial	R. E. DeWalt	2015	61050	U.S.A.	Michigan	Keweenaw	Isle Royale National Park	Washington Creek	1.6 km NE Windigo on Hugginin Tr.. Isle Royale	47.92155	-89.14587	3	10
RED-2013-105	INHS	Insect Collection	790151	9738	Animalia	Arthropoda	Insecta	Trichoptera	Molannidae	Molanna	blenda	CK Sibley 1926	Molanna blenda CK Sibley 1926	6/17/2013	17	6	2013	R. E. DeWalt, E. J. South			1			1	Vial	R. E. DeWalt	2015	61050	U.S.A.	Michigan	Keweenaw	Isle Royale National Park	Washington Creek	1.6 km NE Windigo on Hugginin Tr.. Isle Royale	47.92155	-89.14587	3	10
RED-2013-149	INHS	Insect Collection	790396	9738	Animalia	Arthropoda	Insecta	Trichoptera	Molannidae	Molanna	blenda	CK Sibley 1926	Molanna blenda CK Sibley 1926	7/27/2013	27	7	2013	R. E. DeWalt, E. J. South	1	2				3	Vial	R. E. DeWalt	2015	61076	U.S.A.	Michigan	Keweenaw	Isle Royale National Park	Trib. L. Superior	0.3 km E Moskey Bay CG at Rock Harbor Tr.	48.06463	-88.64669	7	10
RED-2013-148	INHS	Insect Collection	790392	9744	Animalia	Arthropoda	Insecta	Trichoptera	Molannidae	Molanna	flavicornis	N Banks 1914	Molanna flavicornis N Banks 1914	7/27/2013	27	7	2013	R. E. DeWalt, E. J. South	1					1	Vial	R. E. DeWalt	2015	61076	U.S.A.	Michigan	Keweenaw	Isle Royale National Park	Moskey Basin (Lake Superior)	Moskey Bay CG	48.06397	-88.64317	7	10
RED-2013-148	INHS	Insect Collection	790393	9744	Animalia	Arthropoda	Insecta	Trichoptera	Molannidae	Molanna	flavicornis	N Banks 1914	Molanna flavicornis N Banks 1914	7/27/2013	27	7	2013	R. E. DeWalt, E. J. South	7					7	Vial	R. E. DeWalt	2015	61076	U.S.A.	Michigan	Keweenaw	Isle Royale National Park	Moskey Basin (Lake Superior)	Moskey Bay CG	48.06397	-88.64317	7	10
RED-2013-105	INHS	Insect Collection	790142	15111	Animalia	Arthropoda	Insecta	Trichoptera	Philopotamidae	Chimarra			Chimarra	6/17/2013	17	6	2013	R. E. DeWalt, E. J. South			1			1	Vial	E. J. South	2015	61050	U.S.A.	Michigan	Keweenaw	Isle Royale National Park	Washington Creek	1.6 km NE Windigo on Hugginin Tr.. Isle Royale	47.92155	-89.14587	3	10
RED-2013-155	INHS	Insect Collection	790723	15117	Animalia	Arthropoda	Insecta	Trichoptera	Philopotamidae	Dolophilodes			Dolophilodes	7/29/2013	29	7	2013	R. E. DeWalt, E. J. South			9			9	Vial	R. E. DeWalt	2015	61055	U.S.A.	Michigan	Keweenaw	Isle Royale National Park	Benson Creek	Daisy Farm CG, Isle Royale	48.09228	-88.59574	2	10
RED-2013-119	INHS	Insect Collection	790353	10570	Animalia	Arthropoda	Insecta	Trichoptera	Philopotamidae	Dolophilodes	distincta	F Walker 1852	Dolophilodes distincta F Walker 1852	6/20/2013	20	6	2013	R. E. DeWalt, E. J. South	1					1	Vial	R. E. DeWalt	2014	61066	U.S.A.	Michigan	Keweenaw	Isle Royale National Park	Tributary Lake Superior	200 m S Windigo on Feldtman Tr., Isle Royale	47.90878	-89.15706	2	10
RED-2013-148	INHS	Insect Collection	790385	15140	Animalia	Arthropoda	Insecta	Trichoptera	Phryganeidae	Agrypnia			Agrypnia	7/27/2013	27	7	2013	R. E. DeWalt, E. J. South			1			1	Vial	R. E. DeWalt	2015	61076	U.S.A.	Michigan	Keweenaw	Isle Royale National Park	Moskey Basin (Lake Superior)	Moskey Bay CG	48.06397	-88.64317	7	10
RED-2013-148	INHS	Insect Collection	790390	10882	Animalia	Arthropoda	Insecta	Trichoptera	Phryganeidae	Agrypnia	straminea	HA Hagen 1873	Agrypnia straminea HA Hagen 1873	7/27/2013	27	7	2013	R. E. DeWalt, E. J. South	1					1	Vial	R. E. DeWalt	2015	61076	U.S.A.	Michigan	Keweenaw	Isle Royale National Park	Moskey Basin (Lake Superior)	Moskey Bay CG	48.06397	-88.64317	7	10
RED-2013-148	INHS	Insect Collection	790391	10882	Animalia	Arthropoda	Insecta	Trichoptera	Phryganeidae	Agrypnia	straminea	HA Hagen 1873	Agrypnia straminea HA Hagen 1873	7/27/2013	27	7	2013	R. E. DeWalt, E. J. South	4					4	Vial	R. E. DeWalt	2015	61076	U.S.A.	Michigan	Keweenaw	Isle Royale National Park	Moskey Basin (Lake Superior)	Moskey Bay CG	48.06397	-88.64317	7	10
RED-2013-105	INHS	Insect Collection	790149	14636	Animalia	Arthropoda	Insecta	Trichoptera	Polycentropodidae	Nyctiophylax			Nyctiophylax	6/17/2013	17	6	2013	R. E. DeWalt, E. J. South			2			2	Vial	E. J. South	2015	61050	U.S.A.	Michigan	Keweenaw	Isle Royale National Park	Washington Creek	1.6 km NE Windigo on Hugginin Tr.. Isle Royale	47.92155	-89.14587	3	10
RED-2013-148	INHS	Insect Collection	790384	15456	Animalia	Arthropoda	Insecta	Trichoptera	Polycentropodidae	Plectrocnemia	cinerea	Hagen 1861	Plectrocnemia cinerea Hagen 1861	7/27/2013	27	7	2013	R. E. DeWalt, E. J. South	1					1	Vial	R. E. DeWalt	2015	61076	U.S.A.	Michigan	Keweenaw	Isle Royale National Park	Moskey Basin (Lake Superior)	Moskey Bay CG	48.06397	-88.64317	7	10
RED-2013-108	INHS	Insect Collection	790258	15193	Animalia	Arthropoda	Insecta	Trichoptera	Polycentropodidae	Polycentropus			Polycentropus	6/18/2013	18	6	2013	R. E. DeWalt, E. J. South			2			2	Vial	R. E. DeWalt	2014	61051	U.S.A.	Michigan	Keweenaw	Isle Royale National Park	Lake Superior	Hugginin Cove CG, Isle Royale	47.93499	-89.17524	7	10
RED-2013-109	INHS	Insect Collection	790275	15193	Animalia	Arthropoda	Insecta	Trichoptera	Polycentropodidae	Polycentropus			Polycentropus	6/18/2013	18	6	2013	R. E. DeWalt, E. J. South			3			3	Vial	R. E. DeWalt	2014	61071	U.S.A.	Michigan	Keweenaw	Isle Royale National Park	Trib. L. Superior	Hugginin Cove Tr. East	47.93854	-89.15144	2	10
RED-2013-114	INHS	Insect Collection	790292	15193	Animalia	Arthropoda	Insecta	Trichoptera	Polycentropodidae	Polycentropus			Polycentropus	6/19/2013	19	6	2013	R. E. DeWalt, E. J. South			1			1	Vial	R. E. DeWalt	2014	61069	U.S.A.	Michigan	Keweenaw	Isle Royale National Park	Tributary Lake Superior	Hugginin Cove Tr. West	47.91973	-89.17662	2	10
RED-2013-105	INHS	Insect Collection	790152	11864	Animalia	Arthropoda	Insecta	Trichoptera	Psychomyiidae	Psychomyia	flavida	HA Hagen 1861	Psychomyia flavida HA Hagen 1861	6/17/2013	17	6	2013	R. E. DeWalt, E. J. South			1			1	Vial	R. E. DeWalt	2014	61050	U.S.A.	Michigan	Keweenaw	Isle Royale National Park	Washington Creek	1.6 km NE Windigo on Hugginin Tr.. Isle Royale	47.92155	-89.14587	3	10
RED-2013-118	INHS	Insect Collection	790341	11864	Animalia	Arthropoda	Insecta	Trichoptera	Psychomyiidae	Psychomyia	flavida	HA Hagen 1861	Psychomyia flavida HA Hagen 1861	6/20/2013	20	6	2013	R. E. DeWalt, E. J. South			2			2	Vial	R. E. DeWalt	2014	61067	U.S.A.	Michigan	Keweenaw	Isle Royale National Park	Grace Creek	Feldtman Tr., Isle Royale	47.88451	-89.18843	3	10
RED-2013-105	INHS	Insect Collection	790127	14661	Animalia	Arthropoda	Insecta	Trichoptera	Rhyacophilidae	Rhyacophila			Rhyacophila	6/17/2013	17	6	2013	R. E. DeWalt, E. J. South				1		1	Vial	R. E. DeWalt	2015	61050	U.S.A.	Michigan	Keweenaw	Isle Royale National Park	Washington Creek	1.6 km NE Windigo on Hugginin Tr.. Isle Royale	47.92155	-89.14587	3	10
RED-2013-105	INHS	Insect Collection	790128	12816	Animalia	Arthropoda	Insecta	Trichoptera	Rhyacophilidae	Rhyacophila	vibox	LJ Milne 1936	Rhyacophila vibox LJ Milne 1936	6/17/2013	17	6	2013	R. E. DeWalt, E. J. South				1		1	Vial	R. E. DeWalt	2014	61050	U.S.A.	Michigan	Keweenaw	Isle Royale National Park	Washington Creek	1.6 km NE Windigo on Hugginin Tr.. Isle Royale	47.92155	-89.14587	3	10
RED-2013-116	INHS	Insect Collection	790311	12816	Animalia	Arthropoda	Insecta	Trichoptera	Rhyacophilidae	Rhyacophila	vibox	LJ Milne 1936	Rhyacophila vibox LJ Milne 1936	6/19/2013	19	6	2013	R. E. DeWalt, E. J. South			2			2	Vial	R. E. DeWalt	2014	61070	U.S.A.	Michigan	Keweenaw	Isle Royale National Park	Tributary Lake Superior	Hugginin Cove Tr. West	47.91965	-89.15921	2	10
RED-2013-118	INHS	Insect Collection	790348	12816	Animalia	Arthropoda	Insecta	Trichoptera	Rhyacophilidae	Rhyacophila	vibox	LJ Milne 1936	Rhyacophila vibox LJ Milne 1936	6/20/2013	20	6	2013	R. E. DeWalt, E. J. South	1		1	4		6	Vial	R. E. DeWalt	2014	61067	U.S.A.	Michigan	Keweenaw	Isle Royale National Park	Grace Creek	Feldtman Tr., Isle Royale	47.88451	-89.18843	3	10
RED-2013-105	INHS	Insect Collection	790129	13073	Animalia	Arthropoda	Insecta	Trichoptera	Uenoidae	Neophylax	concinnus	R McLachlan 1871	Neophylax concinnus R McLachlan 1871	6/17/2013	17	6	2013	R. E. DeWalt, E. J. South			4			4	Vial	E. J. South	2015	61050	U.S.A.	Michigan	Keweenaw	Isle Royale National Park	Washington Creek	1.6 km NE Windigo on Hugginin Tr.. Isle Royale	47.92155	-89.14587	3	10
RED-2013-108	INHS	Insect Collection	790256	13073	Animalia	Arthropoda	Insecta	Trichoptera	Uenoidae	Neophylax	concinnus	R McLachlan 1871	Neophylax concinnus R McLachlan 1871	6/18/2013	18	6	2013	R. E. DeWalt, E. J. South			1			1	Vial	R. E. DeWalt	2014	61051	U.S.A.	Michigan	Keweenaw	Isle Royale National Park	Lake Superior	Hugginin Cove CG, Isle Royale	47.93499	-89.17524	7	10
RED-2013-110	INHS	Insect Collection	790277	13073	Animalia	Arthropoda	Insecta	Trichoptera	Uenoidae	Neophylax	concinnus	R McLachlan 1871	Neophylax concinnus R McLachlan 1871	6/18/2013	18	6	2013	R. E. DeWalt, E. J. South			8			8	Vial	R. E. DeWalt	2014	62153	U.S.A.	Michigan	Keweenaw	Isle Royale National Park	Trib. L. Superior	Hugginin Cove CG, Isle Royale	47.93499	-89.17524	7	10
RED-2013-114	INHS	Insect Collection	790297	13073	Animalia	Arthropoda	Insecta	Trichoptera	Uenoidae	Neophylax	concinnus	R McLachlan 1871	Neophylax concinnus R McLachlan 1871	6/19/2013	19	6	2013	R. E. DeWalt, E. J. South			10			10	Vial	R. E. DeWalt	2014	61069	U.S.A.	Michigan	Keweenaw	Isle Royale National Park	Tributary Lake Superior	Hugginin Cove Tr. West	47.91973	-89.17662	2	10
RED-2013-115	INHS	Insect Collection	790303	13073	Animalia	Arthropoda	Insecta	Trichoptera	Uenoidae	Neophylax	concinnus	R McLachlan 1871	Neophylax concinnus R McLachlan 1871	6/19/2013	19	6	2013	R. E. DeWalt, E. J. South			2			2	Vial	R. E. DeWalt	2014	61070	U.S.A.	Michigan	Keweenaw	Isle Royale National Park	Tributary Lake Superior	Hugginin Cove Tr. West	47.91965	-89.15921	2	10
RED-2013-116	INHS	Insect Collection	790308	13073	Animalia	Arthropoda	Insecta	Trichoptera	Uenoidae	Neophylax	concinnus	R McLachlan 1871	Neophylax concinnus R McLachlan 1871	6/19/2013	19	6	2013	R. E. DeWalt, E. J. South			7			7	Vial	R. E. DeWalt	2014	61070	U.S.A.	Michigan	Keweenaw	Isle Royale National Park	Tributary Lake Superior	Hugginin Cove Tr. West	47.91965	-89.15921	2	10
RED-2013-118	INHS	Insect Collection	790346	13073	Animalia	Arthropoda	Insecta	Trichoptera	Uenoidae	Neophylax	concinnus	R McLachlan 1871	Neophylax concinnus R McLachlan 1871	6/20/2013	20	6	2013	R. E. DeWalt, E. J. South			3			3	Vial	R. E. DeWalt	2014	61067	U.S.A.	Michigan	Keweenaw	Isle Royale National Park	Grace Creek	Feldtman Tr., Isle Royale	47.88451	-89.18843	3	10
RED-2013-119	INHS	Insect Collection	790354	13073	Animalia	Arthropoda	Insecta	Trichoptera	Uenoidae	Neophylax	concinnus	R McLachlan 1871	Neophylax concinnus R McLachlan 1871	6/20/2013	20	6	2013	R. E. DeWalt, E. J. South			5			5	Vial	R. E. DeWalt	2014	61066	U.S.A.	Michigan	Keweenaw	Isle Royale National Park	Tributary Lake Superior	200 m S Windigo on Feldtman Tr., Isle Royale	47.90878	-89.15706	2	10
RED-2013-153	INHS	Insect Collection	790715	13073	Animalia	Arthropoda	Insecta	Trichoptera	Uenoidae	Neophylax	concinnus	R McLachlan 1871	Neophylax concinnus R McLachlan 1871	7/29/2013	28	7	2013	R. E. DeWalt, E. J. South			6			6	Vial	R. E. DeWalt	2015	61075	U.S.A.	Michigan	Keweenaw	Isle Royale National Park	Tributary Moskey Basin	0.6 km NW Moskey Bay CG on Richie L. Tr.	48.06384	-88.65065	7	10
RED-2013-156	INHS	Insect Collection	790735	13073	Animalia	Arthropoda	Insecta	Trichoptera	Uenoidae	Neophylax	concinnus	R McLachlan 1871	Neophylax concinnus R McLachlan 1871	7/29/2013	29	7	2013	R. E. DeWalt, E. J. South			2			2	Vial	R. E. DeWalt	2015	61056	U.S.A.	Michigan	Keweenaw	Isle Royale National Park	Lake Superior	Daisy Farm CG, Isle Royale	48.09213	-88.59458	7	10
